# Supplementary material for: Identifying Windows of Susceptibility by Temporal Gene Analysis
Source: Sci Rep. 2019 Feb 26;9:2740. doi: 10.1038/s41598-019-39318-8 (PMC6391370; doi:10.1038/s41598-019-39318-8)
Supplement: Supplementary file 2 — Supplementary Dataset 1 [file 41598_2019_39318_MOESM2_ESM.xlsx]

## Sheet: Table Legends
	Table S1. Windows of susceptibility for diseases with a mental component from Disease ontology established by SWOT Clock.
	Using the Cortecon dataset SWOT clocks were constructed for each disease with a mental component in the Disease Ontology database. Stages with the highest enrichment were identified as potential windows of susceptibility are marked by green highlight and stages with depletion are marked by red highlight. Diseases with less than 10 associated genes were not examined. Both FDR adjusted p-values and…
	Table S2. Significantly changing genes in Zika infected cortical progenitors.
	Paired-end RNA-sequencing data from GEO: GSE78711in .SRA format was download and converted to Fastq files. They were then mapped using the STAR aligner, and analyzed using the edgeR and DESeq2 packages in R. Genes with at least a 2 fold change and demonstrating significance with both methods were selected as significantly changing genes. This table shows the Entrez ID, Gene Symbol, counts normali…
	Tables S3. KEGG pathway enrichment analysis of ZIKV up and down regulated genes
	Using either the down-regulated or up-regulated significant genes in ZIKV infected cells we ran an enrichment analysis using DAVID for the KEGG pathways.
	Table S4. Intersection of Zika genes with the Coretcon dataset and microcephaly associated genes plus 1st degree neighbors.
	Genes identified as significantly changing in ZIKV infection were intersected with the Cortecon dataset. The intersected genes were then further intersected with the microcephaly genes. To examine a broader range of genes potentially contributing to the microcephaly phenotype the 1st degree neighbors of the intersection SWOT clock were retrieved from STRINGdb then re-filtered through the time-cou…

## Sheet: Table S1
	Log Odds						P-values						adjusted P-values (BH procedure, FDR=0.1)
Disease	Pluriopotency	Neuroectoderm	Neural Differentiation	Cortical Specification	Deep Layers	Upper Layers	Pluriopotency	Neuroectoderm	Neural Differentiation	Cortical Specification	Deep Layers	Upper Layers	Pluriopotency	Neuroectoderm	Neural.Differentiation	Cortical.Specification	Deep.Layers	Upper.Layers
acrocallosal syndrome	2.20188	0.379523	-0.173165	-0.334029	-0.229194	-0.757786	0.0503	0.5604	1	1	1	1	0.3018	1	1	1	1	1
adjustment disorder	0.410116	-0.467922	1.33118	1.17027	0.0221203	-0.506472	0.5767	1	0.3109	0.3513	1	1	1	1	1	1	1	1
advanced sleep phase syndrome	-0.6885	-0.3136	-0.684	0.07166	0.1765	1.152	1	1	1	1	0.5997	0.1341	1	1	1	1	1	0.8046
agnosia	-0.5901	-0.143	0.472	-0.9195	-0.05767	0.7318	0.0292	0.7027	0.088	0.0197	1	0.001	0.0584	0.84324	0.132	0.0584	1	0.006
agoraphobia	-0.6885	0.5618	-0.5406	-1.504	-0.5967	1.152	0.5393	0.3101	1	0.2401	1	0.0364	0.80895	0.6202	1	0.6202	1	0.2184
alcohol abuse	0.3205	-1.294	0.7333	-0.6004	-0.8043	0.4677	0.3296	0.0176	0.0448	0.3058	0.2015	0.1522	0.3296	0.1056	0.1344	0.3296	0.30225	0.30225
alcohol dependence	-0.1557	-1.315	0.7654	-0.2713	-0.5166	0.6734	0.5702	0.0003	0.0031	0.471	0.1774	0.0025	0.5702	0.0018	0.0062	0.5652	0.2661	0.0062
alcohol-related neurodevelopmental disorder	1.39094	0.561845	-0.68399	0.0716597	-0.74002	-1.26861	0.0699	0.621	0.6082	1	0.6073	0.3671	0.4194	0.7452	0.7452	1	0.7452	0.7452
Alzheimer's disease	-0.194084	-0.381863	0.240533	0.0796279	-0.0583192	0.322619	0.1034	0.0058	0.0833	0.5694	0.7671	0.0056	0.1551	0.0174	0.1551	0.68328	0.7671	0.0174
amnestic disorder	-0.283	-0.2135	0.638	-1.205	-1.1	0.8449	0.6041	0.7042	0.099	0.0808	0.1661	0.0119	0.7042	0.7042	0.198	0.198	0.24915	0.0714
anorexia nervosa	-0.614389	-1.61291	0.866871	-0.240715	0.0711599	0.713643	0.1703	0.0117	0.0183	0.828	0.8217	0.0364	0.25545	0.0549	0.0549	0.828	0.828	0.0728
antisocial personality disorder	-0.5062	-1.355	1.069	-1.748	0.3588	0.7464	0.588	0.2266	0.0506	0.1574	0.4774	0.1351	0.588	0.3399	0.3036	0.3148	0.57288	0.3148
anxiety disorder	-0.688497	-1.08681	0.725041	0.337363	-0.151984	0.523289	0.0226	0.0046	0.0098	0.2592	0.867	0.0364	0.0452	0.0276	0.0294	0.31104	0.867	0.0546
aphasia	-0.5062	0.2254	0.7716	-0.9698	-0.8649	0.4841	0.588	0.7601	0.1506	0.4979	0.7161	0.367	0.7601	0.7601	0.7601	0.7601	0.7601	0.7601
apraxia	-0.8426	0.3795	0.4149	-0.5345	0.3588	0.1046	0.2357	0.4294	0.5171	0.7626	0.5271	0.7964	0.79065	0.79065	0.79065	0.7964	0.79065	0.7964
articulation disorder	-1.199	-1.658	1.043	-0.4392	0.9875	0.4588	0.312	0.2351	0.1285	1	0.1435	0.4511	0.468	0.468	0.4305	1	0.4305	0.54132
Asperger syndrome	1.103	-1.741	0.4149	-0.5345	0.3588	-0.9583	0.0857	0.1399	0.6423	1	0.6509	0.4829	0.4197	0.4197	0.78108	1	0.78108	0.78108
attention deficit hyperactivity disorder	-0.679686	-1.13682	0.570371	0.0175925	-0.245894	0.879964	0.0044	0.0002	0.014	0.8982	0.5038	3.8887e-06	0.0088	0.0006	0.021	0.8982	0.60456	2.33322e-05
atypical autism	-1.094	-1.567	1.177	1.016	-0.2289	0.05329	0.4679	0.2251	0.1019	0.141	1	1	0.70185	0.4502	0.423	0.423	1	1
atypical depressive disorder	-0.8426	-1.355	0.9257	-0.97	0.02237	1.44	0.6885	0.3656	0.2379	0.6084	1	0.049	0.8262	0.7312	0.7137	0.8262	1	0.294
autism spectrum disorder	-0.610535	-0.685613	0.368366	0.342929	-0.154837	0.581353	0.0002	0.0004	0.0331	0.0441	0.5053	0	0.0006	0.0008	0.04965	0.05292	0.5053	0
autistic disorder	-0.5659	-0.6574	0.3853	0.254	-0.2563	0.6345	0.0008	0.0009	0.0352	0.157	0.2793	0	0.0018	0.0018	0.0528	0.1884	0.2793	0
autosomal recessive non-syndromic intellectual disability	0.004651	-1.741	0.4149	0.254	0.3588	0.341	1	0.1399	0.6423	0.6702	0.6509	0.7111	1	0.8394	0.85332	0.85332	0.85332	0.85332
Bardet-Biedl syndrome	-1.72995	-0.91976	0.414886	0.610656	1.51629	-0.958315	0.0057	0.1345	0.3045	0.1379	0	0.1347	0.0171	0.16548	0.3045	0.16548	0	0.16548
bipolar disorder	-0.6097	-0.5553	0.4149	0.1142	-0.4296	0.7464	0.0008	0.0078	0.0323	0.5465	0.0928	9.223e-07	0.0024	0.0156	0.04845	0.5465	0.11136	5.532e-06
bipolar I disorder	-0.2317	-2.414	-0.3736	0.5284	-1.924	1.44	0.8146	0.0146	1	0.3609	0.1079	0.0007	0.97752	0.0438	1	0.54135	0.2158	0.0042
body dysmorphic disorder	-0.6885	0.5618	1.108	0.07166	0.1765	-1.269	1	0.621	0.1926	1	0.5997	0.3594	1	0.9315	0.9315	1	0.9315	0.9315
borderline personality disorder	0.09166	-1.956	0.1525	-0.7756	0.09648	1.034	0.774	0.0901	0.6918	0.7094	0.7053	0.051	0.774	0.2703	0.774	0.774	0.774	0.2703
bulimia nervosa	-0.3783	-0.6013	0.5427	-2.144	-0.1112	1.065	0.5131	0.4577	0.2361	0.042	1	0.0111	0.61572	0.61572	0.4722	0.126	1	0.0666
cannabis abuse	0.004651	-1.741	0.4149	-1.356	-1.251	1.776	1	0.1399	0.6423	0.3885	0.3825	0.003	1	0.4197	0.77076	0.58275	0.58275	0.018
cannabis dependence	0.6978	-0.7191	-1.02	-1.181	-0.2289	1.034	0.2791	0.6999	0.6178	0.3771	1	0.1067	0.7542	0.83988	0.83988	0.7542	1	0.6402
central sleep apnea	1.10317	1.47799	2.02406	1.8632	1.96803	1.43944	1	1	1	1	1	1	1	1	1	1	1	1
chronic fatigue syndrome	-0.283032	-2.63289	-0.1729	0.477125	0.358842	0.746433	0.6741	0.0036	1	0.2824	0.4066	0.0612	0.80892	0.0216	1	0.5648	0.6099	0.1836
cocaine abuse	-0.2185	-0.6619	0.7026	-1.8	-1.696	1.334	1	0.5563	0.2684	0.0979	0.1569	0.005	1	0.66756	0.4026	0.2937	0.3138	0.03
cocaine dependence	-0.5343	-1.112	0.3867	-0.7268	-1.052	1.393	0.2196	0.0496	0.3389	0.2671	0.162	0	0.32052	0.1488	0.3389	0.32052	0.32052	0
cognitive disorder	-0.403709	-0.387312	0.158877	0.127581	-0.0253457	0.498871	0.0001	0.0008	0.1853	0.2592	0.9014	1.1674e-07	0.0003	0.0016	0.27795	0.31104	0.9014	7.02e-07
communication disorder	-0.313803	-0.285453	0.443874	-0.802071	-0.256344	0.709619	0.208	0.2954	0.0674	0.0229	0.4893	0.0005	0.312	0.35448	0.1348	0.0687	0.4893	0.003
conduct disorder	-2.26413	-1.88931	1.10803	0.0716597	0.668997	0.851793	0.0281	0.0877	0.0713	1	0.2418	0.1634	0.1686	0.1754	0.1754	1	0.29016	0.2451
craniosynostosis	-0.753035	-0.632078	1.16412	0.728439	-0.893921	-0.202648	0.1285	0.2913	0.0026	0.0846	0.3116	0.8345	0.257	0.37392	0.0156	0.2538	0.37392	0.8345
cysticercosis	0.815581	-1.23006	0.232565	0.0716597	0.17652	-0.352179	0.3763	0.3656	0.5805	1	0.5997	1	0.89955	0.89955	0.89955	1	0.89955	1
delusional disorder	-0.4008	-0.8244	1.043	0.8826	-1.167	-0.0645	1	0.7013	0.1285	0.1754	0.3805	1	1	1	0.5262	0.5262	0.761	1
dementia	-0.4837	-0.5191	0.02712	0.3204	-0.222	0.6603	0.0208	0.0309	0.901	0.1287	0.4658	0.0002	0.0618	0.0618	0.901	0.19305	0.55896	0.0012
developmental coordination disorder	0.00465051	-0.719237	-0.173165	1.86342	-0.229194	0.340968	1	1	1	0.0899	1	0.573	1	1	1	0.5394	1	1
developmental disorder of mental health	-0.374082	-0.0440196	0.287625	0.105561	-0.153982	0.238502	0.0001	0.6993	0.0075	0.3229	0.228	0.0089	0.0006	0.6993	0.0178	0.38748	0.342	0.0178
disease of mental health	-0.249002	-0.176913	0.17525	0.00782769	-0.0688899	0.327682	0.0004	0.0251	0.044	0.9325	0.4798	2.1681e-06	0.0012	0.0502	0.066	0.9325	0.57576	1.30086e-05
dissociative disorder	1.10317	1.47799	2.02406	1.8632	1.96803	1.43944	1	1	1	1	1	1	1	1	1	1	1	1
DNA ligase IV deficiency	-0.976179	2.17128	-0.0551173	-0.216022	-0.976409	-1.505	0.4664	0.0021	1	1	0.622	0.2256	0.9328	0.0126	1	1	0.933	0.6768
Down syndrome	0.356048	-0.313624	-0.226968	-0.256844	-0.0332001	0.140297	0.13	0.3976	0.732	0.6288	1	0.5791	0.78	0.8784	0.8784	0.8784	1	0.8784
drug dependence	-0.2236	-0.7555	0.7922	-0.8107	-0.4653	0.6976	0.5571	0.0728	0.0152	0.1333	0.4357	0.0143	0.5571	0.1456	0.0456	0.19995	0.52284	0.0456
drug-induced mental disorder	1.10326	-0.13145	2.02432	0.253758	0.358593	-0.169999	0.4363	1	0.2198	1	1	1	1	1	1	1	1	1
dyslexia	-0.10071	-0.226613	0.319576	-1.35546	-0.068602	0.62865	1	0.8055	0.5365	0.2443	1	0.1369	1	1	1	0.7329	1	0.7329
dysthymic disorder	0.4101	-1.741	0.4149	-0.5345	-0.4296	0.7464	0.5085	0.1399	0.6423	1	1	0.2615	0.96345	0.7845	0.96345	1	1	0.7845
eating disorder	-0.528154	-0.621925	0.63803	-0.0618716	0.042989	0.458751	0.1612	0.166	0.0876	1	0.8376	0.1253	0.249	0.249	0.249	1	1	0.249
electroclinical syndrome	-0.870818	-0.191022	0.443874	0.860117	-0.124955	-0.14087	0.0067	0.6686	0.1645	0.0016	0.8661	0.7781	0.0201	0.8661	0.329	0.0096	0.8661	0.8661
endogenous depression	-0.454882	-0.87324	-1.06672	-0.0337008	0.0711599	1.17722	0.4797	0.2907	0.5098	1	0.756	0.0066	0.7647	0.7647	0.7647	1	0.9072	0.0396
Feingold syndrome	0.815581	1.19045	-0.68399	0.0716597	-0.74002	-1.26861	0.3763	0.1245	0.6082	1	0.6073	0.3671	0.72984	0.72984	0.72984	1	0.72984	0.72984
fetal alcohol spectrum disorder	-0.208924	-1.2627	0.88489	-0.117582	-0.334305	0.458751	0.8402	0.072	0.0494	1	0.7915	0.2655	1	0.216	0.216	1	1	0.531
fetal alcohol syndrome	-0.0753922	-2.07736	-0.748264	0.322974	0.427835	0.833444	1	0.0352	0.7119	0.4909	0.4555	0.1163	1	0.2112	0.85428	0.73635	0.73635	0.3489
fragile X syndrome	-0.660326	0.209624	0.607258	0.0998306	-0.570694	0.171069	0.1493	0.5484	0.1381	0.8177	0.4741	0.6903	0.4479	0.8177	0.4479	0.8177	0.8177	0.8177
gender identity disorder	-0.688497	1.19045	1.10803	-0.844855	-0.74002	-0.352179	1	0.1245	0.1926	0.6084	0.6073	1	1	0.5778	0.5778	0.9126	0.9126	1
generalized anxiety disorder	-0.4549	-0.08001	0.4662	-0.0337	-0.3831	0.3981	0.4797	1	0.3353	1	1	0.4242	0.9594	1	0.9594	1	1	0.9594
Gilles de la Tourette syndrome	-0.3181	-1.355	0.4149	0.7648	-0.8649	0.4841	0.5641	0.0506	0.3045	0.0505	0.3093	0.2023	0.5641	0.1518	0.37116	0.1518	0.37116	0.37116
granulomatous amebic encephalitis	0.00465051	0.379523	0.925712	-0.334029	-0.229194	0.340968	1	0.5604	0.3913	1	1	0.573	1	1	1	1	1	1
hallucinogen dependence	0.6978	-0.7191	-1.02	-1.181	-0.2289	1.034	0.2791	0.6999	0.6178	0.3771	1	0.1067	0.7542	0.83988	0.83988	0.7542	1	0.6402
heroin dependence	-0.7939	-1.613	1.198	-1.228	0.6873	0.3981	0.2333	0.1042	0.0133	0.353	0.1921	0.4242	0.34995	0.3126	0.0798	0.4236	0.34995	0.4242
Holoprosencephaly	-0.0252025	-0.601306	1.12354	0.734954	-1.09977	-1.19948	1	0.25	0.0015	0.045	0.1661	0.0348	1	0.3	0.009	0.09	0.24915	0.09
hydrolethalus syndrome	-1.09396	0.630838	-0.1729	1.45795	-0.228945	-1.60508	0.4679	0.4077	1	0.035	1	0.2256	0.70185	0.70185	1	0.21	1	0.6768
impotence	0.03282	-0.106	0.4402	-0.8222	-1.86	0.6819	0.8674	1	0.2529	0.1987	0.0257	0.0389	1	1	0.37935	0.37935	0.1167	0.1167
impulse control disorder	0.497127	-2.07736	0.483879	-0.151484	0.427835	-0.100865	0.3975	0.0352	0.4396	1	0.4555	1	0.68325	0.2112	0.68325	1	0.68325	1
intellectual disability	-0.25226	0.10986	0.346244	0.0716597	-0.0233663	-0.133044	0.0279	0.3417	0.0079	0.5875	0.9437	0.2898	0.0837	0.51255	0.0474	0.705	0.9437	0.51255
Kabuki syndrome	0.410116	0.379523	0.925712	-1.27208	-0.429615	-1.69591	0.3474	0.4294	0.0535	0.2408	0.7606	0.0684	0.51528	0.51528	0.2052	0.4816	0.7606	0.2052
Kleefstra syndrome	-1.09396	-1.56653	1.17703	0.477125	0.581986	0.0532857	0.4679	0.2251	0.1019	0.6332	0.3519	1	0.70185	0.6753	0.6114	0.75984	0.70185	1
Koolen de Vries syndrome	-0.842647	0.379523	0.0784141	-0.0824909	0.0223697	0.340968	0.6885	0.6473	1	1	1	0.6542	1	1	1	1	1	1
language disorder	-0.4549	0.1972	0.1272	-1.228	0.07116	0.6129	0.4797	0.6011	0.7455	0.353	0.756	0.1834	0.756	0.756	0.756	0.756	0.756	0.756
learning disability	0.0736434	-0.00994156	0.350348	-0.593317	-0.488456	0.269509	0.8514	1	0.443	0.4727	0.6185	0.5342	1	1	0.92775	0.92775	0.92775	0.92775
Leigh disease	1.64688	0.238445	-2.57106	-0.86661	-1.18872	-1.71742	1.7002e-08	0.4637	0.0033	0.203	0.1207	0.0053	1.02e-07	0.4637	0.0099	0.2436	0.18105	0.0106
Lewy body dementia	-1.78711	-0.408934	0.137255	0.693348	-0.488456	0.900584	0.0039	0.5308	0.7984	0.0894	0.6185	0.0113	0.0234	0.7422	0.7984	0.1788	0.7422	0.0339
major depressive disorder	-0.5617	-1.137	0.4419	0.281	-0.6467	0.88	0.0624	0.0034	0.1319	0.345	0.1413	0.0002	0.1248	0.0102	0.16956	0.345	0.16956	0.0012
maple syrup urine disease	0.0916619	0.784988	-1.40993	-0.00838296	-0.670777	0.0532857	0.774	0.1753	0.2445	1	1	1	1	0.7335	0.7335	1	1	1
Meckel syndrome	-1.81451	-0.690918	0.319576	-0.0535034	1.49828	-0.0802457	0.0024	0.2193	0.4514	1	0	1	0.0072	0.4386	0.6771	1	0	1
melancholia	0.1224	-1.658	0.5202	-0.4392	-0.3343	0.88	0.741	0.2351	0.3736	1	1	0.2393	1	0.7179	0.7472	1	1	0.7179
mental depression	-0.363074	-1.08681	0.157663	0.210496	-0.151984	0.773101	0.1534	0.0009	0.5542	0.4041	0.7718	0.0003	0.3068	0.0027	0.66504	0.60615	0.7718	0.0018
Microcephaly	-0.0245486	1.08172	-0.137182	-0.240715	-0.694308	-1.05716	0.9318	1.3546e-11	0.6445	0.3827	0.0166	0	0.9318	4.05e-11	0.7734	0.57405	0.0332	0
migraine	-0.30208	-1.56639	0.414886	-0.268208	-0.334305	1.0088	0.3926	0.0013	0.2449	0.5908	0.5719	0.0001	0.5889	0.0039	0.4898	0.5908	0.5908	0.0006
mood disorder	-0.3413	-0.530295	0.187308	-0.00618274	-0.325937	0.723443	0.0303	0.0047	0.2868	1	0.1522	2.1552e-07	0.0606	0.0141	0.34416	1	0.2283	1.296e-06
morphine dependence	-0.5062	-0.3937	0.8347	-0.7756	-1.399	0.893	0.3986	0.6386	0.0776	0.4202	0.1689	0.0326	0.50424	0.6386	0.2328	0.50424	0.3378	0.1956
Mowat-Wilson syndrome	-1.09406	-0.719237	2.02432	0.764807	0.869668	-0.757786	0.5781	1	0.0696	0.4385	0.4074	1	0.86715	1	0.4176	0.86715	0.86715	1
multiple chemical sensitivity	-1.29473	0.0918411	0.63803	1.45795	-0.429865	0.0532857	0.3472	1	0.4624	0.1368	1	1	0.9248	1	0.9248	0.8208	1	1
narcolepsy	-0.283	0.09184	0.638	0.4771	-0.02415	-1.003	0.8168	0.7986	0.2046	0.3712	1	0.2056	0.98016	0.98016	0.6168	0.7424	1	0.6168
neonatal abstinence syndrome	-0.506175	-1.08696	2.02432	-0.701754	-0.596919	0.746433	1	0.601	0.0242	1	1	0.3242	1	1	0.1452	1	1	0.9726
neurotic disorder	0.6978	0.09184	-0.1729	-0.3338	-0.2289	-0.7576	0.2791	1	1	1	1	0.6986	1	1	1	1	1	1
Newcastle disease	0.410116	0.225373	0.771561	-1.08124	0.715517	-1.505	0.6993	0.6769	0.2836	0.377	0.3044	0.2256	0.6993	0.6993	0.5655	0.5655	0.5655	0.5655
nicotine dependence	-0.1364	-0.6966	-0.1504	-0.106	-0.001161	0.7157	0.8685	0.1945	1	1	1	0.0271	1	0.5835	1	1	1	0.1626
non-syndromic intellectual disability	-0.526	0.3575	-0.01875	-0.3522	0.5614	-0.07455	0.1389	0.2468	1	0.5707	0.1135	1	0.4167	0.4936	1	0.85605	0.4167	1
non-syndromic X-linked intellectual disability	-0.283032	0.466535	-0.302953	-0.463858	0.581986	-0.252096	0.6041	0.1777	0.8149	0.511	0.1134	0.7042	0.8149	0.5331	0.8149	0.8149	0.5331	0.8149
obsessive-compulsive disorder	-0.783807	-0.661931	0.536247	0.189443	-0.488456	0.785654	0.1305	0.2938	0.2019	0.6335	0.6185	0.0359	0.3915	0.4407	0.4038	0.6335	0.6335	0.2154
obstructive sleep apnea	0.187	-1.087	-0.5406	0.3374	-0.152	0.5233	0.6631	0.1465	0.7657	0.4149	1	0.227	0.91884	0.681	0.91884	0.8298	1	0.681
opiate dependence	-1.001	-1.184	1.093	-0.2407	-0.3831	0.811	0.026	0.0352	0.0018	0.828	0.6514	0.0131	0.052	0.0528	0.0108	0.828	0.78168	0.0393
opioid abuse	-2.193	-0.2266	1.213	-1.433	0.7643	0.6286	0.0478	1	0.056	0.2388	0.2077	0.2904	0.168	1	0.168	0.34848	0.34848	0.34848
oppositional defiant disorder	-0.283	-1.567	0.638	-0.3338	0.582	0.5923	1	0.2251	0.329	1	0.3519	0.4162	1	0.6243	0.6243	1	0.6243	0.6243
pain agnosia	-0.6015	-0.1445	0.6242	-0.7875	-0.6826	0.8278	0.038	0.6862	0.0218	0.0623	0.1089	0.0004	0.076	0.6862	0.0654	0.09345	0.13068	0.0024
pain disorder	-0.8426	-2.019	0.558	-0.08249	0.02237	1.188	0.3864	0.0554	0.422	1	1	0.0214	0.633	0.1662	0.633	1	1	0.1284
panic disorder	-0.506175	-0.773156	0.577405	0.0716597	-0.596669	0.746433	0.2833	0.1639	0.1457	0.8209	0.4766	0.0289	0.42495	0.3278	0.3278	0.8209	0.57192	0.1734
paranoid schizophrenia	-0.9762	-2.133	-0.8089	0.6107	-0.8649	1.663	0.2737	0.0352	0.7137	0.29	0.7161	0.0006	0.435	0.1056	0.7161	0.435	0.7161	0.0036
pathological gambling	-0.196	-0.3136	0.725	-0.7015	-0.5967	0.5233	1	1	0.2191	0.7091	1	0.3243	1	1	0.9729	1	1	0.9729
personality disorder	0.361325	-2.66515	0.597208	-1.53778	0.0587374	0.697643	0.4044	0.0023	0.1675	0.1141	0.7872	0.0699	0.48528	0.0138	0.25125	0.2282	0.7872	0.2097
pervasive developmental disorder	-0.576793	-0.811871	0.428617	0.373328	-0.150554	0.549958	0.0005	0	0.0148	0.0278	0.5051	0.0001	0.001	0	0.0222	0.03336	0.5051	0.0003
phobic disorder	-0.7685	0.4665	-0.6147	-1.571	0.09648	1.034	0.3847	0.5016	1	0.2464	0.7053	0.051	0.7524	0.7524	1	0.7392	0.84636	0.306
Pitt-Hopkins syndrome	-0.283032	0.0918411	0.63803	0.477125	0.0964777	-1.19948	1	0.7493	0.4069	0.4421	0.7053	0.3305	1	0.89916	0.8842	0.8842	0.89916	0.8842
postpartum depression	-0.6885	-0.3136	-0.5406	0.07166	0.1765	0.8518	0.5393	1	1	1	0.6865	0.1634	1	1	1	1	1	0.9804
post-traumatic stress disorder	-0.4008	-1.137	0.5202	0.1984	-0.3343	0.6774	0.3832	0.05	0.2335	0.6558	0.6499	0.0521	0.5748	0.1563	0.467	0.6558	0.6558	0.1563
prion disease	0.369294	-0.164092	0.382097	-0.564329	-0.893921	0.151726	0.34	0.8346	0.436	0.4706	0.3116	0.677	0.7059	0.8346	0.7059	0.7059	0.7059	0.8124
psychosexual disorder	0.4101	-0.1313	0.4149	-0.7018	-0.5969	0.7464	0.6432	1	0.5251	1	1	0.3242	1	1	1	1	1	1
psychotic disorder	-0.512932	-0.676138	0.235838	0.119978	0.00946633	0.660911	0.0002	0	0.1328	0.4315	0.9348	4.5592e-08	0.0004	0	0.1992	0.5178	0.9348	1.368e-07
reading disorder	-0.1007	-0.2266	0.3196	-1.355	-0.0686	0.6286	1	0.8055	0.5365	0.2443	1	0.1369	1	1	1	0.7329	1	0.7329
REM sleep behavior disorder	-1.295	-0.9199	0.638	2.269	-0.4299	0.05329	0.3412	0.5917	0.4624	0.0197	1	1	0.88755	0.88755	0.88755	0.1182	1	1
retrograde amnesia	0.256	0.09184	1.619	-1.181	-0.2289	-1.605	0.7177	1	0.0218	0.3771	1	0.2256	1	1	0.1308	0.7542	1	0.6768
Rett syndrome	-0.898217	0.0312165	0.414886	-0.138061	0.17652	0.403488	0.0504	0.8449	0.3306	1	0.6377	0.2413	0.3024	1	0.6612	1	0.95655	0.6612
rhizomelic chondrodysplasia punctata	0.66143	-0.418984	-0.327051	-0.487956	0.410135	-0.45754	0.1446	0.7873	1	0.76	0.5173	0.6011	0.8676	0.94476	1	0.94476	0.94476	0.94476
schizoaffective disorder	-0.3631	-1.956	0.3379	0.177	-0.7398	1.06	0.5407	0.0208	0.4143	0.6102	0.4217	0.0053	0.6102	0.0624	0.6102	0.6102	0.6102	0.0318
schizophrenia	-0.5267	-0.6698	0.2424	0.1266	0.0159	0.656	0.0002	0.0001	0.1126	0.3865	0.9346	6.231e-08	0.0004	0.0003	0.1689	0.4638	0.9346	3.738e-07
schizophreniform disorder	0.187	-1.23	1.737	-0.8449	-0.74	0.5233	0.6875	0.3616	0.0388	0.6042	1	0.6257	0.825	0.825	0.2328	0.825	1	0.825
seasonal affective disorder	-0.570714	-1.41224	-0.866047	-0.276647	-0.171786	1.54494	0.4382	0.232	0.7173	1	1	0.0011	0.8764	0.696	1	1	1	0.0066
Senior-Loken syndrome	-1.19932	-0.82445	0.178498	-0.439166	1.20614	0.458751	0.1345	0.408	0.7369	0.759	0.0134	0.4122	0.4035	0.6183	0.759	0.759	0.0804	0.6183
sexual disorder	-0.01888	-0.195841	0.350348	-0.720578	-0.922092	0.66639	1	0.7329	0.3038	0.2385	0.152	0.0267	1	0.87948	0.4557	0.4557	0.4557	0.1602
sexual dysfunction	0.05344	-0.1313	0.2751	-0.6623	-1.29	0.6619	0.875	0.8612	0.5209	0.2334	0.059	0.0355	0.875	0.875	0.78135	0.4668	0.177	0.177
sleep apnea	0.0423908	-0.569557	0.232565	0.0716597	-0.398844	0.378708	0.8473	0.3837	0.5963	0.805	0.7945	0.3872	0.8473	0.8473	0.8473	0.8473	0.8473	0.8473
sleep disorder	-0.10071	-0.636397	0.196197	0.477125	-0.317498	0.235607	0.8857	0.1476	0.5606	0.1418	0.5711	0.4296	0.8857	0.4428	0.68532	0.4428	0.68532	0.68532
social phobia	1.103	-1.087	0.4149	0.254	0.3588	-1.126	0.1682	0.601	0.5251	0.5792	0.5438	0.603	0.603	0.603	0.603	0.603	0.603	0.603
somatoform disorder	-0.343656	-1.5176	0.577405	0.0716597	-1.02745	0.954072	0.8004	0.1558	0.298	0.7554	0.5039	0.0457	0.8004	0.4674	0.596	0.8004	0.75585	0.2742
specific developmental disorder	-0.322622	0.0136316	0.293808	0.0364448	-0.0895482	0.151013	0.001	0.879	0.01	0.7285	0.507	0.1204	0.006	0.879	0.03	0.8742	0.7605	0.2408
specific language impairment	0.4101	-0.3937	-0.6147	-0.7756	0.582	0.05329	0.5489	1	1	0.7094	0.417	1	1	1	1	1	1	1
specific phobia	-1.09406	1.47814	-0.173165	-0.334029	0.869668	0.340968	0.5781	0.1594	1	1	0.4074	0.573	0.86715	0.86715	1	1	0.86715	0.86715
speech disorder	0.1478	-0.6013	0.4149	-0.216	0.3588	-0.1699	0.7864	0.5548	0.459	1	0.4774	1	1	1	1	1	1	1
stuttering	-0.9762	-1.466	1.331	-0.216	0.7155	0.1868	0.4664	0.382	0.0779	1	0.3044	0.6855	0.6996	0.6996	0.4674	1	0.6996	0.8226
substance abuse	-0.0839	-1.189	0.686	-0.4392	-0.5026	0.7072	0.8949	0.0046	0.0197	0.3164	0.2952	0.0054	0.8949	0.0162	0.0394	0.37968	0.37968	0.0162
substance dependence	-0.41	-0.7444	0.6096	-0.3591	-0.4378	0.8023	0.0699	0.007	0.0093	0.2503	0.184	0	0.10485	0.0186	0.0186	0.2503	0.2208	0
substance-related disorder	-0.129827	-0.636397	0.279632	-0.100191	-0.446517	0.652614	0.5047	0.0039	0.1774	0.7508	0.0976	0.0001	0.60564	0.0117	0.2661	0.7508	0.1952	0.0006
syndromic intellectual disability	-0.3239	0.7362	0.5972	-0.04612	-1.433	-0.47	0.6772	0.0625	0.1675	1	0.1693	0.4956	0.81264	0.3386	0.3386	1	0.3386	0.7434
syndromic X-linked intellectual disability	-0.283032	0.466535	-0.302953	-0.463858	0.581986	-0.252096	0.6041	0.1777	0.8149	0.511	0.1134	0.7042	0.8149	0.5331	0.8149	0.8149	0.5331	0.8149
Tauopathy	-0.194084	-0.362414	0.22187	0.0796279	-0.0583192	0.322619	0.1034	0.0085	0.1135	0.5694	0.7671	0.0056	0.17025	0.0255	0.17025	0.68328	0.7671	0.0255
tic disorder	-0.218493	-0.9786	0.350348	0.693348	-0.922092	0.409961	0.7084	0.0972	0.443	0.0894	0.3157	0.2995	0.7084	0.2916	0.5316	0.2916	0.47355	0.47355
Timothy syndrome	-0.10071	-1.81785	0.319576	0.158671	0.764307	0.235607	1	0.0877	0.6577	0.6907	0.2077	0.724	1	0.5262	0.8688	0.8688	0.6231	0.8688
transsexualism	-0.283	1.073	1.619	-0.5347	-0.4299	-0.9585	1	0.2339	0.1072	1	1	0.5908	1	0.7017	0.6432	1	1	1
Troyer syndrome	2.20188	-0.719237	-0.173165	-0.334029	0.869668	-0.757786	0.0503	1	1	1	0.4074	1	0.3018	1	1	1	1	1
vascular dementia	-0.721286	-1.35508	0.199775	0.610656	-0.864933	0.987595	0.1748	0.0506	0.6047	0.1379	0.3093	0.0053	0.2622	0.1518	0.6047	0.2622	0.37116	0.0318
velocardiofacial syndrome	0.64373	-0.755457	-0.209268	-0.810729	-0.705869	0.545762	0.0943	0.2525	1	0.4243	0.5787	0.1707	0.505	0.505	1	0.63645	0.69444	0.505
Western equine encephalitis	0.410116	0.784988	0.0781497	-0.0827145	1.27513	-0.506472	0.5767	0.4602	1	1	0.3246	1	1	1	1	1	1	1
withdrawal disorder	-0.4372	-0.2797	0.8457	-0.1515	-2.266	0.702	0.4279	0.6646	0.0533	1	0.0178	0.0767	0.64185	0.79752	0.1534	1	0.1068	0.1534
writing disorder	-1.295	0.09184	0.638	-0.5347	0.582	1.034	0.3412	1	0.4624	1	0.4801	0.2458	0.72015	1	0.72015	1	0.72015	0.72015
Zika + expanded micorcephaly network shared genes	-0.8777	3.459	-2.181	-2.341	-2.237	-2.765	0.1067	1.317e-17	0.0278	0.0177	0.0284	0.0014	0.1067	7.92e-17	0.03408	0.03408	0.03408	0.0042
Zika + microcephaly shared genes	-0.6459	3.227	-1.983	-2.144	-2.039	-2.568	0.2716	1.323e-13	0.0665	0.042	0.069	0.0055	0.2716	7.92e-13	0.0828	0.0828	0.0828	0.0165
Zika all significantly changing genes	-0.1089	0.5893	-0.3573	-0.1085	-0.02131	-0.2774	0.3072	7.128e-09	0.0224	0.4753	0.9463	0.0242	0.4608	4.278e-08	0.0484	0.57036	0.9463	0.0484
Zika Down-regulated genes	-0.4443	1.345	-0.3621	-0.8335	-0.2096	-0.6638	0.0036	1.719e-26	0.0929	0.0002	0.3156	0.0002	0.0054	1.032e-25	0.11148	0.0004	0.3156	0.0004
Zika Up-regulated genes	0.3762	-0.9827	-0.7971	0.5256	0.4118	-0.2389	0.0232	0.0001	0.0092	0.0077	0.0499	0.291	0.0348	0.0006	0.0184	0.0184	0.05988	0.291

## Sheet: Table S2
Entrez ID	Symbols	Mock1.p	Mock2.p	Zika1.p	Zika2.p	Mock	Zika	EdgeR FDR	DEseq FDR	Fold Change (Zika/Mock)
730013	ABCC6P2	18.658	17.9975	3.08589	5.89885	18.3278	4.49237	0.000108053	0.0497343	0.245113
TCONS_00000884	TCONS_00000884	12.4387	9.38998	1.02863	1.17977	10.9143	1.1042	0.000123938	0.0491522	0.10117
TCONS_l2_00028290	TCONS_l2_00028290	53.901	38.3424	22.6299	18.8763	46.1217	20.7531	0.000191953	0.0491077	0.449963
3762	KCNJ5	23.8408	25.04	52.4601	48.3706	24.4404	50.4153	0.000241597	0.0490659	2.06279
TCONS_00007073	TCONS_00007073	39.3892	38.3424	15.4295	17.6965	38.8658	16.563	9.5592e-05	0.0489466	0.426159
715	C1R	29.0236	32.8649	7.20041	15.337	30.9443	11.2687	5.75358e-05	0.0485722	0.364161
590	BCHE	54.9376	49.2974	24.6871	25.9549	52.1175	25.321	0.000114669	0.0483398	0.485845
283551	LINC01588	3.10967	0.782498	11.3149	14.1572	1.94609	12.7361	0.000101831	0.0477905	6.54446
441308	OR4F21	24.8774	25.8224	8.22904	8.25839	25.3499	8.24371	9.448e-05	0.0476982	0.325197
TCONS_00025154	TCONS_00025154	18.658	14.085	2.05726	4.71908	16.3715	3.38817	0.000126809	0.0475978	0.206955
643224	TUBBP5	63.23	46.1674	30.8589	21.2359	54.6987	26.0474	0.000174691	0.0473723	0.476197
80054	CEBPA-AS1	15.5484	16.4325	3.08589	3.53931	15.9904	3.3126	0.000104149	0.0472932	0.207162
286016	TPI1P2	33.1699	38.3424	12.3436	16.5168	35.7561	14.4302	6.89799e-05	0.0472711	0.403572
TCONS_00019653	TCONS_00019653	16.5849	10.955	2.05726	2.35954	13.77	2.2084	0.000166304	0.047238	0.160378
TCONS_00004109	TCONS_00004109	16.5849	13.3025	0	4.71908	14.9437	2.35954	4.35488e-05	0.0470204	0.157895
TCONS_l2_00000542	TCONS_l2_00000542	8.29247	4.69499	21.6012	22.4156	6.49373	22.0084	0.000118474	0.046903	3.38918
TCONS_00016583	TCONS_00016583	27.9871	19.5625	8.22904	5.89885	23.7748	7.06394	0.000161168	0.046868	0.297119
221060	C10orf111	43.5354	38.3424	16.4581	18.8763	40.9389	17.6672	9.50334e-05	0.046563	0.43155
100874042	HM13-AS1	22.8043	25.04	55.546	44.8312	23.9221	50.1886	0.000203213	0.0465242	2.098
135228	CD109	48.7182	43.0374	20.5726	21.2359	45.8778	20.9042	0.000100303	0.0463854	0.45565
158035	LINC00032	39.3892	42.2549	20.5726	14.1572	40.8221	17.3649	7.88483e-05	0.0463142	0.425381
127435	PODN	15.5484	17.215	5.14315	1.17977	16.3817	3.16146	7.88392e-05	0.0459877	0.192988
161003	STOML3	39.3892	37.5599	14.4008	17.6965	38.4746	16.0487	7.45234e-05	0.0454506	0.417124
2528	FUT6	11.4021	13.3025	32.9162	31.8538	12.3523	32.385	0.000154142	0.0451569	2.62178
388701	C1orf189	21.7677	19.5625	5.14315	5.89885	20.6651	5.521	9.29468e-05	0.0443612	0.267166
6352	CCL5	3.10967	1.565	9.25767	18.8763	2.33734	14.067	0.000187999	0.0441633	6.01839
345079	SOWAHB	9.32902	10.1725	26.7444	29.4942	9.75075	28.1193	0.000143858	0.0436362	2.88381
133396	IL31RA	34.2064	43.0374	18.5153	12.9775	38.6219	15.7464	6.36071e-05	0.0436318	0.407706
51764	GNG13	36.2795	41.4724	13.3722	18.8763	38.876	16.1243	5.17658e-05	0.0435547	0.414761
11077	HSF2BP	42.4989	62.5999	23.6585	25.9549	52.5494	24.8067	7.10529e-05	0.0431464	0.472065
TCONS_00017891	TCONS_00017891	22.8043	22.6925	7.20041	5.89885	22.7484	6.54963	7.70426e-05	0.043105	0.287916
259290	TAS2R31	33.1699	46.1674	18.5153	14.1572	39.6686	16.3363	6.47178e-05	0.0430571	0.411819
TCONS_00011355	TCONS_00011355	22.8043	35.2124	9.25767	10.6179	29.0084	9.9378	6.93979e-05	0.0429719	0.342584
25837	RAB26	41.4623	43.0374	16.4581	20.0561	42.2499	18.2571	5.36565e-05	0.0418956	0.432122
285696	LOC285696	25.914	25.8224	9.25767	7.07862	25.8682	8.16814	6.67189e-05	0.0417284	0.31576
TCONS_00000336	TCONS_00000336	29.0236	27.3874	12.3436	5.89885	28.2055	9.12121	5.9537e-05	0.0410855	0.323384
57110	HRASLS	44.572	53.2099	24.6871	20.0561	48.8909	22.3716	5.47583e-05	0.0409615	0.457582
TCONS_l2_00016214	TCONS_l2_00016214	26.9505	25.04	9.25767	7.07862	25.9952	8.16814	6.69475e-05	0.0407108	0.314217
TCONS_00009573	TCONS_00009573	14.5118	23.475	4.11452	4.71908	18.9934	4.4168	6.76371e-05	0.0398873	0.232544
3993	LLGL2	43.5354	62.5999	22.6299	27.1347	53.0677	24.8823	5.21261e-05	0.0398664	0.468878
1052	CEBPD	10.3656	17.9975	37.0307	36.5729	14.1815	36.8018	0.000118841	0.0390625	2.59505
100130386	LINC00552	13.4753	10.1725	2.05726	0	11.8239	1.02863	4.81132e-05	0.0384901	0.0869961
166863	RBM46	13.4753	21.1275	42.1738	41.2919	17.3014	41.7329	0.000120019	0.0384376	2.41212
161357	MDGA2	16.5849	21.91	46.2884	42.4717	19.2474	44.38	0.000116	0.0382849	2.30576
100287102	DDX11L1	47.6817	52.4274	22.6299	23.5954	50.0545	23.1126	4.27229e-05	0.0380898	0.461749
165829	GPR156	20.7312	21.91	48.3456	46.011	21.3206	47.1783	0.000107532	0.0378885	2.21281
TCONS_00019149	TCONS_00019149	66.3397	59.4699	38.0593	23.5954	62.9048	30.8274	5.9363e-05	0.0377148	0.490064
116039	OSR2	15.5484	22.6925	5.14315	3.53931	19.1204	4.34123	5.20052e-05	0.0370842	0.227047
TCONS_l2_00007752	TCONS_l2_00007752	29.0236	25.04	2.05726	12.9775	27.0318	7.51736	1.2581e-05	0.0365655	0.278093
643711	LOC643711	53.901	50.0799	24.6871	23.5954	51.9905	24.1413	4.62967e-05	0.0361752	0.46434
149998	LIPI	35.243	29.7349	10.2863	12.9775	32.489	11.6319	4.50491e-05	0.0359711	0.358026
6324	SCN1B	42.4989	45.3849	22.6299	14.1572	43.9419	18.3936	3.56432e-05	0.0359641	0.418588
100130539	C10orf142	0	2.3475	12.3436	11.7977	1.17375	12.0706	4.51648e-05	0.0358039	10.2838
284525	SLC9C2	55.9741	65.7299	30.8589	29.4942	60.852	30.1766	3.87958e-05	0.0357312	0.495901
7373	COL14A1	10.3656	7.04249	23.6585	30.674	8.70403	27.1663	6.7942e-05	0.0355573	3.12111
729238	SFTPA2	13.4753	10.955	28.8016	37.7526	12.2151	33.2771	7.97652e-05	0.0354906	2.72426
579	NKX3-2	12.4387	15.65	33.9448	38.9324	14.0443	36.4386	8.91898e-05	0.035357	2.59454
644943	RASSF10	4.14623	11.7375	24.6871	29.4942	7.94185	27.0907	8.15959e-05	0.0353229	3.41113
TCONS_00004522	TCONS_00004522	21.7677	25.8224	5.14315	8.25839	23.7951	6.70077	3.00657e-05	0.034973	0.281603
162083	C16orf82	34.2064	34.4299	11.3149	14.1572	34.3182	12.7361	3.04507e-05	0.0349143	0.371118
642559	POU5F1P3	7.25591	11.7375	34.9734	23.5954	9.49669	29.2844	7.66206e-05	0.0345737	3.08364
TCONS_00013950	TCONS_00013950	3.10967	3.91249	16.4581	17.6965	3.51108	17.0773	7.4167e-05	0.0345163	4.86383
1015	CDH17	3.10967	3.91249	14.4008	20.0561	3.51108	17.2285	9.16285e-05	0.0342081	4.90688
285231	FBXW12	36.2795	44.6024	12.3436	20.0561	40.441	16.1998	2.15766e-05	0.0341742	0.400579
154822	LINC00689	36.2795	55.5574	16.4581	22.4156	45.9185	19.4369	3.2569e-05	0.0341025	0.423291
56964	WDR93	54.9376	48.5149	26.7444	20.0561	51.7262	23.4002	4.20097e-05	0.033996	0.452386
TCONS_l2_00029133	TCONS_l2_00029133	26.9505	25.04	6.17178	9.43816	25.9952	7.80497	3.14549e-05	0.033685	0.300246
2191	FAP	18.658	17.9975	3.08589	4.71908	18.3278	3.90248	3.72807e-05	0.0336738	0.212928
79412	KREMEN2	41.4623	38.3424	11.3149	20.0561	39.9024	15.6855	2.17084e-05	0.0330012	0.393097
8406	SRPX	52.8645	36.7774	14.4008	22.4156	44.8209	18.4082	4.70823e-05	0.0329229	0.410706
TCONS_l2_00017582	TCONS_l2_00017582	41.4623	34.4299	11.3149	17.6965	37.9461	14.5057	2.95861e-05	0.0326842	0.382272
1961	EGR4	38.3527	46.9499	20.5726	14.1572	42.6513	17.3649	2.58712e-05	0.0326831	0.407137
TCONS_00023466	TCONS_00023466	39.3892	39.1249	13.3722	17.6965	39.2571	15.5344	2.40311e-05	0.0325344	0.395709
TCONS_l2_00010087	TCONS_l2_00010087	16.5849	19.5625	46.2884	40.1122	18.0737	43.2003	6.31639e-05	0.0322073	2.39023
9084	VCY	14.5118	4.69499	0	0	9.6034	0	2.22065e-05	0.0318253	0
150248	C22orf15	45.6086	42.2549	15.4295	21.2359	43.9317	18.3327	2.41156e-05	0.0317711	0.417299
TCONS_l2_00022387	TCONS_l2_00022387	47.6817	51.6449	16.4581	27.1347	49.6633	21.7964	1.65542e-05	0.0315463	0.438883
347088	ADGRD2	23.8408	28.1699	9.25767	5.89885	26.0054	7.57826	2.54687e-05	0.0315444	0.291411
TCONS_00025785	TCONS_00025785	15.5484	19.5625	2.05726	4.71908	17.5554	3.38817	2.47419e-05	0.0315258	0.192999
93432	MGAM2	8.29247	6.25999	23.6585	25.9549	7.27623	24.8067	4.52097e-05	0.0314848	3.40928
TCONS_00027888	TCONS_00027888	51.8279	39.9074	22.6299	15.337	45.8677	18.9834	4.14146e-05	0.0313658	0.413874
339929	LPP-AS2	32.1333	47.7324	13.3722	17.6965	39.9329	15.5344	2.34936e-05	0.0310166	0.389012
654463	FER1L6	32.1333	45.3849	10.2863	18.8763	38.7591	14.5813	1.68533e-05	0.0304832	0.376203
114132	SIGLEC11	16.5849	15.65	3.08589	2.35954	16.1174	2.72271	3.11009e-05	0.0302492	0.16893
100133315	LOC100133315	73.5956	53.2099	36.0021	23.5954	63.4028	29.7987	5.38745e-05	0.0301984	0.469991
TCONS_l2_00028763	TCONS_l2_00028763	35.243	35.2124	16.4581	8.25839	35.2277	12.3582	2.02769e-05	0.0301984	0.35081
TCONS_00026825	TCONS_00026825	5.18279	3.91249	25.7158	14.1572	4.54764	19.9365	5.50566e-05	0.0300084	4.38392
57514	ARHGAP31	25.914	33.6474	55.546	68.4266	29.7807	61.9863	9.56055e-05	0.0298472	2.08143
94137	RP1L1	12.4387	17.9975	42.1738	36.5729	15.2181	39.3733	5.025e-05	0.0297179	2.58727
395	ARHGAP6	59.0838	52.4274	24.6871	27.1347	55.7556	25.9109	2.62889e-05	0.0296764	0.464723
414328	IDNK	45.6086	43.8199	19.544	17.6965	44.7142	18.6203	2.16962e-05	0.0290555	0.416428
84332	DYDC2	41.4623	36.7774	12.3436	17.6965	39.1199	15.0201	1.91654e-05	0.0290497	0.383949
57125	PLXDC1	49.7548	53.2099	23.6585	22.4156	51.4823	23.0371	1.90644e-05	0.0287363	0.447475
195827	AAED1	31.0967	39.9074	86.4049	56.6289	35.5021	71.5169	0.000100487	0.028659	2.01444
TCONS_l2_00030390	TCONS_l2_00030390	16.5849	21.1275	3.08589	4.71908	18.8562	3.90248	2.03657e-05	0.0286249	0.20696
126248	WDR88	29.0236	46.1674	16.4581	10.6179	37.5955	13.538	2.55273e-05	0.0285624	0.360096
TCONS_00014875	TCONS_00014875	36.2795	29.7349	8.22904	14.1572	33.0072	11.1931	1.95799e-05	0.0284947	0.339112
TCONS_l2_00029766	TCONS_l2_00029766	20.7312	42.2549	9.25767	10.6179	31.493	9.9378	4.04994e-05	0.0282421	0.315555
677811	SNORA28	3.10967	7.82498	17.4867	28.3145	5.46733	22.9006	6.52366e-05	0.0282186	4.18862
TCONS_00002986	TCONS_00002986	0	4.69499	13.3722	20.0561	2.3475	16.7141	3.11596e-05	0.0281885	7.11999
128346	C1orf162	27.9871	34.4299	60.6892	67.2469	31.2085	63.968	7.10084e-05	0.0279147	2.0497
85438	CABS1	34.2064	35.9949	13.3722	11.7977	35.1007	12.5849	1.61785e-05	0.0277413	0.358539
56944	OLFML3	21.7677	22.6925	5.14315	5.89885	22.2301	5.521	1.91395e-05	0.0276711	0.248357
341880	SLC35F4	23.8408	14.085	46.2884	44.8312	18.9629	45.5598	2.10644e-05	0.0275633	2.40258
113746	ODF3	1.03656	0	6.17178	15.337	0.518279	10.7544	2.60798e-05	0.0274464	20.7502
TCONS_00019669	TCONS_00019669	75.6687	63.3824	42.1738	24.7752	69.5256	33.4745	2.6289e-05	0.027082	0.48147
136288	C7orf57	42.4989	53.2099	20.5726	20.0561	47.8544	20.3143	1.42273e-05	0.0266925	0.424503
TCONS_l2_00029953	TCONS_l2_00029953	59.0838	76.6848	31.8875	35.3931	67.8843	33.6403	1.74467e-05	0.0266773	0.495553
254887	ZDHHC23	34.2064	39.1249	8.22904	17.6965	36.6657	12.9628	7.64461e-06	0.026367	0.35354
5820	PVT1	24.8774	32.8649	60.6892	61.348	28.8712	61.0186	5.38097e-05	0.0263037	2.11348
402135	OR5K2	1.03656	0	7.20041	14.1572	0.518279	10.6788	1.61648e-05	0.0261893	20.6044
TCONS_l2_00004587	TCONS_l2_00004587	37.3161	23.475	9.25767	9.43816	30.3955	9.34791	3.96859e-05	0.0259818	0.307542
TCONS_l2_00029135	TCONS_l2_00029135	39.3892	46.9499	14.4008	20.0561	43.1696	17.2285	1.03578e-05	0.0259383	0.399088
TCONS_l2_00029134	TCONS_l2_00029134	43.5354	46.1674	15.4295	21.2359	44.8514	18.3327	1.07975e-05	0.0259307	0.408742
27296	TP53TG5	55.9741	39.9074	22.6299	16.5168	47.9408	19.5733	2.91899e-05	0.0258518	0.408281
TCONS_00014231	TCONS_00014231	14.5118	12.52	43.2025	30.674	13.5159	36.9382	2.47419e-05	0.0252733	2.73295
3566	IL4R	46.6451	32.0824	12.3436	16.5168	39.3638	14.4302	2.50561e-05	0.025114	0.366585
TCONS_00025524	TCONS_00025524	30.0602	32.0824	8.22904	11.7977	31.0713	10.0134	1.0329e-05	0.0250779	0.322271
TCONS_00014919	TCONS_00014919	39.3892	50.0799	19.544	16.5168	44.7346	18.0304	1.17887e-05	0.0250237	0.403053
146	ADRA1D	8.29247	7.04249	26.7444	25.9549	7.66748	26.3497	2.21136e-05	0.0248081	3.43655
100132923	FAM66D	46.6451	53.2099	20.5726	22.4156	49.9275	21.4941	1.05791e-05	0.0246026	0.430506
285266	ENTPD3-AS1	51.8279	31.2999	16.4581	14.1572	41.5639	15.3077	4.21437e-05	0.0244102	0.368292
84989	JMJD1C-AS1	15.5484	21.91	48.3456	43.6515	18.7292	45.9985	3.01147e-05	0.0242512	2.45599
54429	TAS2R5	66.3397	75.9023	39.0879	31.8538	71.121	35.4709	1.32795e-05	0.0242432	0.498739
TCONS_00000691	TCONS_00000691	26.9505	32.0824	56.5747	68.4266	29.5165	62.5006	4.70823e-05	0.0239472	2.11748
259294	TAS2R19	52.8645	57.1224	26.7444	22.4156	54.9934	24.58	1.09828e-05	0.0238572	0.446963
399815	LOC399815	41.4623	44.6024	18.5153	15.337	43.0324	16.9262	1.02871e-05	0.0238398	0.393336
TCONS_l2_00016041	TCONS_l2_00016041	26.9505	25.04	8.22904	5.89885	25.9952	7.06394	1.32868e-05	0.0237099	0.27174
29015	SLC43A3	38.3527	44.6024	18.5153	12.9775	41.4775	15.7464	9.40984e-06	0.0235283	0.379637
TCONS_l2_00019878	TCONS_l2_00019878	19.6946	21.91	3.08589	5.89885	20.8023	4.49237	9.48176e-06	0.0233648	0.215956
TCONS_l2_00024638	TCONS_l2_00024638	35.243	31.2999	13.3722	8.25839	33.2715	10.8153	1.19059e-05	0.0233263	0.325062
100287177	EML2-AS1	20.7312	20.345	44.2311	53.0896	20.5381	48.6604	2.73928e-05	0.0229562	2.36928
144486	CEP83-AS1	55.9741	51.6449	26.7444	20.0561	53.8095	23.4002	1.12924e-05	0.0227227	0.434872
8351	HIST1H3D	3.10967	4.69499	18.5153	20.0561	3.90233	19.2857	2.32901e-05	0.0227214	4.9421
54102	CLIC6	41.4623	47.7324	21.6012	12.9775	44.5974	17.2894	7.9088e-06	0.0226472	0.387676
152877	FAM53A	38.3527	43.0374	17.4867	12.9775	40.695	15.2321	8.28259e-06	0.0225138	0.374299
100129662	FGF13-AS1	17.6215	16.4325	3.08589	2.35954	17.027	2.72271	1.26517e-05	0.0222091	0.159906
TCONS_00021587	TCONS_00021587	12.4387	10.955	0	1.17977	11.6968	0.589885	5.29188e-06	0.0221353	0.0504311
100129716	ARRDC3-AS1	52.8645	56.3399	19.544	28.3145	54.6022	23.9292	6.08049e-06	0.0218288	0.438247
TCONS_l2_00027578	TCONS_l2_00027578	53.901	35.2124	17.4867	16.5168	44.5567	17.0017	2.30646e-05	0.0218004	0.381575
7062	TCHH	39.3892	26.6049	10.2863	10.6179	32.9971	10.4521	1.92591e-05	0.0215814	0.316759
160857	CCDC122	52.8645	39.1249	17.4867	18.8763	45.9947	18.1815	1.46372e-05	0.0215756	0.395296
54757	FAM20A	29.0236	29.7349	59.6606	64.8873	29.3793	62.2739	2.70016e-05	0.0215126	2.11965
TCONS_00020258	TCONS_00020258	35.243	53.2099	16.4581	17.6965	44.2264	17.0773	9.0214e-06	0.0214892	0.386134
8797	TNFRSF10A	3.10967	7.04249	30.8589	15.337	5.07608	23.098	2.77251e-05	0.0212725	4.55035
TCONS_00022133	TCONS_00022133	70.486	71.2074	27.773	41.2919	70.8467	34.5325	6.21756e-06	0.0211332	0.487426
151393	RMDN2	70.486	74.3374	31.8875	40.1122	72.4117	35.9999	6.98058e-06	0.0210542	0.497156
56925	LXN	68.4128	46.1674	19.544	29.4942	57.2901	24.5191	1.58445e-05	0.0208118	0.427981
TCONS_l2_00021050	TCONS_l2_00021050	23.8408	16.4325	3.08589	4.71908	20.1367	3.90248	1.54508e-05	0.0204952	0.1938
114898	C1QTNF2	29.0236	16.4325	5.14315	4.71908	22.728	4.93111	2.70649e-05	0.0204366	0.216962
8365	HIST1H4H	10.3656	7.82498	26.7444	33.0335	9.09528	29.889	1.36477e-05	0.0203539	3.28621
TCONS_00001367	TCONS_00001367	19.6946	30.5174	2.05726	9.43816	25.106	5.74771	3.33765e-06	0.0202295	0.228937
729759	OR4F29	60.1204	53.2099	18.5153	30.674	56.6651	24.5947	5.3818e-06	0.0201936	0.434035
9127	P2RX6	66.3397	53.2099	28.8016	24.7752	59.7748	26.7884	1.16455e-05	0.0201144	0.448155
6781	STC1	42.4989	43.8199	19.544	12.9775	43.1594	16.2607	5.95109e-06	0.0199922	0.37676
2151	F2RL2	19.6946	21.1275	2.05726	5.89885	20.411	3.97805	4.82422e-06	0.0198384	0.194897
64092	SAMSN1	5.18279	2.3475	17.4867	21.2359	3.76514	19.3613	1.03733e-05	0.0196845	5.14224
286753	TUSC5	39.3892	32.0824	6.17178	16.5168	35.7358	11.3443	3.85286e-06	0.0195598	0.317448
4940	OAS3	0	1.565	15.4295	9.43816	0.782498	12.4338	6.7642e-06	0.0189259	15.8899
TCONS_l2_00001960	TCONS_l2_00001960	3.10967	0.782498	17.4867	12.9775	1.94609	15.2321	5.6842e-06	0.0188771	7.82704
TCONS_l2_00017666	TCONS_l2_00017666	74.6322	43.0374	25.7158	23.5954	58.8348	24.6556	3.06855e-05	0.0188223	0.419064
92196	DAPL1	46.6451	52.4274	19.544	21.2359	49.5363	20.3899	4.62642e-06	0.018738	0.411616
TCONS_00000576	TCONS_00000576	33.1699	32.8649	12.3436	8.25839	33.0174	10.301	5.25706e-06	0.0186885	0.311986
TCONS_l2_00029320	TCONS_l2_00029320	66.3397	51.6449	23.6585	28.3145	58.9923	25.9865	8.51285e-06	0.0184428	0.440506
TCONS_l2_00016219	TCONS_l2_00016219	41.4623	41.4724	11.3149	18.8763	41.4674	15.0956	3.22894e-06	0.0182349	0.364036
3760	KCNJ3	30.0602	35.2124	65.8323	70.7862	32.6363	68.3093	2.03244e-05	0.0181629	2.09304
26577	PCOLCE2	22.8043	25.04	4.11452	7.07862	23.9221	5.59657	4.20509e-06	0.0179787	0.23395
TCONS_00027237	TCONS_00027237	21.7677	23.475	4.11452	5.89885	22.6213	5.00668	4.8523e-06	0.017974	0.221326
127733	UBXN10	76.7053	69.6424	33.9448	37.7526	73.1738	35.8487	6.00544e-06	0.0178904	0.489912
50832	TAS2R4	33.1699	35.2124	10.2863	11.7977	34.1911	11.042	3.88911e-06	0.0177128	0.322949
7015	TERT	33.1699	35.2124	10.2863	11.7977	34.1911	11.042	3.88911e-06	0.0177128	0.322949
TCONS_00000214	TCONS_00000214	26.9505	39.1249	5.14315	14.1572	33.0377	9.65019	2.584e-06	0.0175683	0.292096
26576	SRPK3	36.2795	35.9949	12.3436	11.7977	36.1372	12.0706	4.03278e-06	0.0173553	0.334022
1638	DCT	29.0236	20.345	8.22904	2.35954	24.6843	5.29429	7.03461e-06	0.0173048	0.21448
283310	OTOGL	73.5956	81.3798	34.9734	42.4717	77.4877	38.7226	3.85518e-06	0.0172743	0.499725
143162	FRMPD2	65.3032	46.9499	28.8016	16.5168	56.1265	22.6592	7.8193e-06	0.0165958	0.403717
9211	LGI1	72.5591	69.6424	38.0593	29.4942	71.1007	33.7768	4.66853e-06	0.0164941	0.475055
6540	SLC6A13	14.5118	7.04249	42.1738	27.1347	10.7771	34.6543	4.91911e-06	0.0164828	3.21553
4615	MYD88	63.23	68.0774	27.773	33.0335	65.6537	30.4033	3.12029e-06	0.0161521	0.463086
TCONS_00017028	TCONS_00017028	40.4258	22.6925	9.25767	8.25839	31.5591	8.75803	1.62629e-05	0.0161455	0.277512
TCONS_00017617	TCONS_00017617	40.4258	22.6925	9.25767	8.25839	31.5591	8.75803	1.62629e-05	0.0161455	0.277512
692203	SNORD88B	14.5118	30.5174	4.11452	4.71908	22.5146	4.4168	7.80183e-06	0.0156622	0.196175
TCONS_l2_00017632	TCONS_l2_00017632	20.7312	23.475	1.02863	7.07862	22.1031	4.05362	1.05677e-06	0.0152902	0.183397
493900	TMEM9B-AS1	54.9376	48.5149	19.544	22.4156	51.7262	20.9798	3.159e-06	0.0149787	0.405593
10365	KLF2	48.7182	45.3849	19.544	16.5168	47.0516	18.0304	3.01012e-06	0.0148906	0.383205
92960	PEX11G	26.9505	30.5174	9.25767	5.89885	28.734	7.57826	2.62774e-06	0.0148721	0.263739
2882	GPX7	58.0473	57.1224	23.6585	25.9549	57.5848	24.8067	2.66327e-06	0.014812	0.430786
386617	KCTD8	23.8408	13.3025	40.1166	57.8087	18.5717	48.9626	5.1838e-06	0.0146681	2.63642
TCONS_00018219	TCONS_00018219	62.1935	60.2524	30.8589	22.4156	61.2229	26.6373	2.758e-06	0.0145028	0.435086
54935	DUSP23	45.6086	52.4274	18.5153	20.0561	49.018	19.2857	2.1173e-06	0.0144849	0.393442
55124	PIWIL2	30.0602	28.1699	59.6606	68.4266	29.1151	64.0436	8.4252e-06	0.0144765	2.19967
647309	GMNC	47.6817	55.5574	21.6012	20.0561	51.6195	20.8287	2.23653e-06	0.0144061	0.403503
64859	NABP1	58.0473	71.2074	34.9734	21.2359	64.6273	28.1046	2.411e-06	0.0143375	0.434873
TCONS_00006375	TCONS_00006375	76.7053	81.3798	43.2025	34.2133	79.0426	38.7079	2.66355e-06	0.0142677	0.489709
6916	TBXAS1	58.0473	46.1674	21.6012	20.0561	52.1073	20.8287	3.93757e-06	0.0142395	0.399726
TCONS_l2_00029687	TCONS_l2_00029687	34.2064	19.5625	4.11452	8.25839	26.8844	6.18645	7.52545e-06	0.0141937	0.230113
153768	PRELID2	61.1569	50.0799	22.6299	23.5954	55.6184	23.1126	3.51135e-06	0.0141278	0.415557
55240	STEAP3	54.9376	55.5574	22.6299	23.5954	55.2475	23.1126	2.15976e-06	0.013912	0.418347
10516	FBLN5	45.6086	36.7774	14.4008	14.1572	41.193	14.279	3.24686e-06	0.0138533	0.346637
TCONS_00019560	TCONS_00019560	32.1333	30.5174	11.3149	5.89885	31.3254	8.60689	2.17907e-06	0.0138533	0.274758
TCONS_l2_00030395	TCONS_l2_00030395	15.5484	24.2575	4.11452	2.35954	19.9029	3.23703	3.24841e-06	0.0137752	0.162641
10326	SIRPB1	49.7548	47.7324	13.3722	23.5954	48.7436	18.4838	1.25069e-06	0.0136121	0.379205
2825	GPR1	78.7784	79.0323	34.9734	42.4717	78.9054	38.7226	2.00528e-06	0.0135665	0.490747
TCONS_l2_00018438	TCONS_l2_00018438	35.243	44.6024	10.2863	16.5168	39.9227	13.4015	1.32094e-06	0.0134144	0.335687
TCONS_l2_00001923	TCONS_l2_00001923	35.243	40.6899	85.3763	70.7862	37.9664	78.0812	8.409e-06	0.0133199	2.05659
200403	VWA3B	32.1333	34.4299	9.25767	10.6179	33.2816	9.9378	1.70145e-06	0.0133199	0.298597
TCONS_l2_00022723	TCONS_l2_00022723	1.03656	2.3475	13.3722	17.6965	1.69203	15.5344	4.92894e-06	0.0132852	9.18092
TCONS_00015327	TCONS_00015327	81.8881	71.2074	31.8875	41.2919	76.5477	36.5897	2.30224e-06	0.0131444	0.477999
TCONS_00009713	TCONS_00009713	11.4021	17.9975	2.05726	0	14.6998	1.02863	1.56511e-06	0.0131444	0.0699758
154	ADRB2	9.32902	14.8675	41.1452	34.2133	12.0982	37.6793	4.2475e-06	0.0130789	3.11444
TCONS_l2_00014913	TCONS_l2_00014913	26.9505	22.6925	5.14315	5.89885	24.8215	5.521	2.7233e-06	0.0130011	0.222428
81844	TRIM56	80.8515	87.6398	37.0307	47.1908	84.2457	42.1107	1.544e-06	0.01295	0.499856
692090	SNORD59B	13.4753	17.215	41.1452	44.8312	15.3451	42.9882	4.6578e-06	0.0128749	2.80143
TCONS_l2_00026004	TCONS_l2_00026004	15.5484	9.38998	39.0879	36.5729	12.4692	37.8304	2.07511e-06	0.0128644	3.03391
TCONS_l2_00001485	TCONS_l2_00001485	4.14623	3.12999	22.6299	17.6965	3.63811	20.1632	3.49368e-06	0.0127235	5.54221
TCONS_00029359	TCONS_00029359	43.5354	50.8624	20.5726	14.1572	47.1989	17.3649	1.33585e-06	0.0123779	0.367909
100616396	MIR4712	91.2171	71.9899	40.1166	38.9324	81.6035	39.5245	3.27448e-06	0.0122535	0.484348
149069	DCDC2B	93.2902	83.7273	50.4029	37.7526	88.5088	44.0778	2.15249e-06	0.0120735	0.498004
339145	FAM92B	70.486	76.6848	34.9734	34.2133	73.5854	34.5934	1.43576e-06	0.0117957	0.470112
TCONS_00003824	TCONS_00003824	10.3656	29.7349	45.2597	68.4266	20.0503	56.8432	8.40184e-06	0.0117911	2.83503
389610	XKR5	46.6451	50.0799	21.6012	14.1572	48.3625	17.8792	1.14761e-06	0.0117665	0.369692
29881	NPC1L1	4.14623	6.25999	23.6585	24.7752	5.20311	24.2168	3.0715e-06	0.0114961	4.6543
3437	IFIT3	11.4021	10.955	44.2311	28.3145	11.1786	36.2728	3.26876e-06	0.0114804	3.24485
9547	CXCL14	39.3892	32.8649	10.2863	11.7977	36.1271	11.042	1.56371e-06	0.0113679	0.305643
477	ATP1A2	82.9247	70.4249	28.8016	42.4717	76.6748	35.6367	1.34146e-06	0.0113119	0.464777
282969	FUOM	64.2666	48.5149	17.4867	27.1347	56.3908	22.3107	1.62671e-06	0.0112548	0.395645
TCONS_00022236	TCONS_00022236	47.6817	57.1224	26.7444	10.6179	52.402	18.6812	5.90298e-07	0.0109262	0.356497
7274	TTPA	33.1699	32.0824	4.11452	12.9775	32.6261	8.54599	3.99766e-07	0.0108381	0.261937
11144	DMC1	26.9505	39.9074	9.25767	9.43816	33.429	9.34791	1.24426e-06	0.0105666	0.279635
89884	LHX4	82.9247	88.4223	33.9448	49.5503	85.6735	41.7476	6.71267e-07	0.0105075	0.487287
79713	IGFLR1	77.7419	80.5973	44.2311	29.4942	79.1696	36.8627	9.8062e-07	0.0104389	0.465616
TCONS_00000666	TCONS_00000666	30.0602	26.6049	61.7178	67.2469	28.3326	64.4823	2.74535e-06	0.0103379	2.27591
65061	CDK15	20.7312	20.345	4.11452	2.35954	20.5381	3.23703	1.23313e-06	0.0103098	0.157611
TCONS_l2_00013364	TCONS_l2_00013364	47.6817	46.1674	18.5153	15.337	46.9245	16.9262	8.81768e-07	0.010123	0.36071
TCONS_00009677	TCONS_00009677	22.8043	31.2999	5.14315	7.07862	27.0521	6.11088	7.93799e-07	0.00978692	0.225893
25825	BACE2	40.4258	41.4724	8.22904	17.6965	40.9491	12.9628	3.31433e-07	0.00966073	0.316559
85452	CFAP74	34.2064	39.9074	14.4008	7.07862	37.0569	10.7397	5.61e-07	0.00961291	0.289817
3659	IRF1	31.0967	35.9949	66.861	80.2243	33.5458	73.5426	4.04059e-06	0.00958683	2.1923
283888	IL21R-AS1	53.901	52.4274	24.6871	15.337	53.1642	20.0121	6.6381e-07	0.0095398	0.37642
344167	FOXI3	16.5849	17.9975	47.317	47.1908	17.2912	47.2539	1.77016e-06	0.00947224	2.73283
TCONS_00021601	TCONS_00021601	48.7182	51.6449	17.4867	20.0561	50.1816	18.7714	5.50209e-07	0.00925301	0.37407
1834	DSPP	1.03656	3.12999	14.4008	21.2359	2.08328	17.8183	2.27378e-06	0.00922898	8.55304
TCONS_00019152	TCONS_00019152	32.1333	26.6049	7.20041	7.07862	29.3691	7.13951	1.01432e-06	0.00917791	0.243096
8345	HIST1H2BH	68.4128	45.3849	15.4295	27.1347	56.8989	21.2821	1.40431e-06	0.00912431	0.374033
TCONS_l2_00017201	TCONS_l2_00017201	43.5354	46.1674	18.5153	11.7977	44.8514	15.1565	5.11561e-07	0.00903525	0.337927
TCONS_l2_00029318	TCONS_l2_00029318	19.6946	25.04	5.14315	2.35954	22.3673	3.75135	6.77263e-07	0.00900498	0.167716
64843	ISL2	0	4.69499	19.544	20.0561	2.3475	19.8	7.02441e-07	0.00892433	8.43453
9452	ITM2A	49.7548	33.6474	14.4008	11.7977	41.7011	13.0993	1.69955e-06	0.00884551	0.314123
619373	MBOAT4	9.32902	8.60748	31.8875	33.0335	8.96825	32.4605	1.15657e-06	0.00879435	3.61949
TCONS_00000445	TCONS_00000445	55.9741	65.7299	29.8303	18.8763	60.852	24.3533	4.95825e-07	0.00877451	0.400205
28957	MRPS28	78.7784	106.42	48.3456	42.4717	92.5991	45.4087	8.90393e-07	0.00873744	0.490379
100129858	SCOC-AS1	68.4128	64.1649	27.773	29.4942	66.2889	28.6336	6.32816e-07	0.00870332	0.431952
TCONS_00004538	TCONS_00004538	22.8043	25.04	3.08589	5.89885	23.9221	4.49237	4.70494e-07	0.00852333	0.187791
TCONS_l2_00003602	TCONS_l2_00003602	84.9978	70.4249	38.0593	33.0335	77.7113	35.5464	9.77924e-07	0.00852136	0.457416
283848	CES4A	81.8881	89.9873	43.2025	40.1122	85.9377	41.6573	5.60248e-07	0.00848869	0.484739
TCONS_00028493	TCONS_00028493	5.18279	5.47749	19.544	31.8538	5.33014	25.6989	2.38581e-06	0.00845513	4.82143
341359	SYT10	76.7053	50.8624	12.3436	34.2133	63.7839	23.2784	6.61195e-07	0.00831383	0.364958
TCONS_00027984	TCONS_00027984	34.2064	33.6474	9.25767	9.43816	33.9269	9.34791	4.78787e-07	0.00829528	0.275531
TCONS_00010370	TCONS_00010370	92.2537	86.8573	33.9448	51.9099	89.5555	42.9273	3.14831e-07	0.00800492	0.479338
285429	DCAF4L1	20.7312	23.475	69.9469	44.8312	22.1031	57.389	1.66279e-06	0.00797098	2.59643
5734	PTGER4	8.29247	16.4325	40.1166	41.2919	12.3625	40.7043	1.00352e-06	0.00797098	3.29257
51513	ETV7	0	1.565	12.3436	16.5168	0.782498	14.4302	6.79483e-07	0.00785629	18.4411
TCONS_l2_00002159	TCONS_l2_00002159	1.03656	0	17.4867	9.43816	0.518279	13.4624	3.12498e-07	0.00767378	25.9753
26032	SUSD5	51.8279	50.0799	18.5153	18.8763	50.9539	18.6958	3.7125e-07	0.00761319	0.366917
55466	DNAJA4	29.0236	41.4724	75.09	81.4041	35.248	78.2471	2.05243e-06	0.00759234	2.2199
148229	ATP8B3	89.144	96.2473	42.1738	49.5503	92.6957	45.8621	3.47632e-07	0.0075598	0.49476
22798	LAMB4	13.4753	14.8675	38.0593	48.3706	14.1714	43.2149	1.10007e-06	0.00741874	3.04946
TCONS_00010710	TCONS_00010710	31.0967	23.475	65.8323	63.7076	27.2858	64.7699	6.76513e-07	0.00724338	2.37376
TCONS_00002016	TCONS_00002016	99.5096	100.942	57.6033	42.4717	100.226	50.0375	3.84512e-07	0.00723924	0.499247
5327	PLAT	52.8645	58.6874	21.6012	21.2359	55.7759	21.4185	2.71233e-07	0.00714976	0.384011
TCONS_00025256	TCONS_00025256	27.9871	35.2124	6.17178	9.43816	31.5997	7.80497	2.52e-07	0.00714376	0.246995
TCONS_00024442	TCONS_00024442	68.4128	46.9499	25.7158	16.5168	57.6814	21.1163	8.96877e-07	0.0070774	0.366085
10738	RFPL3	39.3892	52.4274	102.863	86.1232	45.9083	94.4931	1.81984e-06	0.00707535	2.0583
164781	DAW1	36.2795	32.8649	9.25767	9.43816	34.5722	9.34791	3.42237e-07	0.00706644	0.270388
TCONS_l2_00012417	TCONS_l2_00012417	38.3527	27.3874	11.3149	3.53931	32.87	7.42712	4.08181e-07	0.00669093	0.225954
TCONS_l2_00030251	TCONS_l2_00030251	67.3763	72.7724	30.8589	29.4942	70.0743	30.1766	2.474e-07	0.00660803	0.430637
84536	LINC01547	69.4494	62.5999	27.773	27.1347	66.0246	27.4539	3.10528e-07	0.00657806	0.415812
4599	MX1	1.03656	3.12999	20.5726	16.5168	2.08328	18.5447	5.41899e-07	0.0064952	8.9017
6083	SNORD21	18.658	16.4325	50.4029	48.3706	17.5453	49.3867	4.04354e-07	0.00610071	2.81482
3384	ICAM2	32.1333	38.3424	11.3149	7.07862	35.2379	9.19678	1.71475e-07	0.00607839	0.260991
89932	PAPLN	92.2537	79.8148	43.2025	36.5729	86.0343	39.8877	3.14215e-07	0.00606831	0.463625
TCONS_00019776	TCONS_00019776	43.5354	53.9924	101.834	95.5613	48.7639	98.6979	1.167e-06	0.00597786	2.02399
2326	FMO1	14.5118	14.8675	1.02863	0	14.6896	0.514315	1.19e-07	0.00591285	0.0350121
TCONS_l2_00001240	TCONS_l2_00001240	60.1204	64.1649	23.6585	25.9549	62.1426	24.8067	1.49876e-07	0.00585934	0.39919
54715	RBFOX1	42.4989	40.6899	14.4008	10.6179	41.5944	12.5094	1.58248e-07	0.00573039	0.300747
645090	NA	64.2666	64.1649	20.5726	30.674	64.2157	25.6233	1.03313e-07	0.0057032	0.399019
93622	LOC93622	66.3397	64.9474	31.8875	20.0561	65.6435	25.9718	1.4587e-07	0.00568062	0.395649
2527	FUT5	38.3527	40.6899	84.3477	84.9434	39.5213	84.6455	7.23558e-07	0.00561016	2.14177
64094	SMOC2	58.0473	49.2974	21.6012	16.5168	53.6723	19.059	1.96942e-07	0.00550139	0.355099
64091	POPDC2	32.1333	47.7324	95.6626	80.2243	39.9329	87.9435	8.15532e-07	0.00547708	2.20228
TCONS_00029036	TCONS_00029036	42.4989	45.3849	16.4581	10.6179	43.9419	13.538	1.11868e-07	0.00545275	0.308089
TCONS_l2_00025651	TCONS_l2_00025651	34.2064	35.9949	6.17178	11.7977	35.1007	8.98474	7.90545e-08	0.00541336	0.255971
3036	HAS1	17.6215	21.1275	50.4029	56.6289	19.3745	53.5159	4.47278e-07	0.00540443	2.76219
120237	DBX1	60.1204	62.5999	20.5726	27.1347	61.3601	23.8537	8.9247e-08	0.00522112	0.388748
128272	ARHGEF19	84.9978	96.2473	42.1738	43.6515	90.6225	42.9127	1.22904e-07	0.00516451	0.473532
27163	NAAA	100.546	101.725	47.317	53.0896	101.135	50.2033	1.30946e-07	0.00514177	0.496397
TCONS_l2_00011391	TCONS_l2_00011391	37.3161	52.4274	95.6626	94.3816	44.8717	95.0221	7.18423e-07	0.00505866	2.11764
90342	FER1L5	88.1074	89.9873	44.2311	38.9324	89.0474	41.5817	1.19e-07	0.00494327	0.466962
693153	MIR568	20.7312	23.475	44.2311	77.8648	22.1031	61.0479	1.32572e-06	0.00493821	2.76197
3311	HSPA7	9.32902	9.38998	31.8875	38.9324	9.3595	35.41	2.88e-07	0.00492509	3.78332
348738	C2orf48	59.0838	54.7749	19.544	22.4156	56.9294	20.9798	9.46298e-08	0.00476583	0.368523
283078	MKX	1.03656	4.69499	22.6299	21.2359	2.86577	21.9329	1.8555e-07	0.00471829	7.65338
407014	MIR25	52.8645	53.2099	18.5153	18.8763	53.0372	18.6958	8.11756e-08	0.00467076	0.352504
100129534	LOC100129534	87.0709	85.2923	39.0879	40.1122	86.1816	39.6001	9.91317e-08	0.00465218	0.459495
1438	CSF2RA	43.5354	51.6449	20.5726	7.07862	47.5902	13.8256	3.3e-08	0.00458237	0.290514
84561	SLC12A8	16.5849	17.215	46.2884	53.0896	16.8999	49.689	2.44592e-07	0.00457052	2.94019
TCONS_00005559	TCONS_00005559	31.0967	32.0824	8.22904	5.89885	31.5896	7.06394	8.25629e-08	0.00448528	0.223616
100271715	ARHGEF33	42.4989	63.3824	100.806	117.977	52.9406	109.391	8.18691e-07	0.00443617	2.0663
TCONS_00026966	TCONS_00026966	60.1204	47.7324	14.4008	22.4156	53.9264	18.4082	8.05546e-08	0.00432337	0.341358
10637	LEFTY1	14.5118	26.6049	55.546	61.348	20.5584	58.447	2.26727e-07	0.0042946	2.84298
TCONS_00006376	TCONS_00006376	55.9741	68.0774	25.7158	21.2359	62.0258	23.4758	6.65597e-08	0.00426548	0.378485
22797	TFEC	48.7182	48.5149	16.4581	15.337	48.6166	15.8975	6.28557e-08	0.00424484	0.326998
654434	SNHG20	106.765	93.8998	43.2025	53.0896	100.333	48.1461	8.0205e-08	0.00411491	0.479864
TCONS_l2_00000543	TCONS_l2_00000543	17.6215	16.4325	54.5174	46.011	17.027	50.2642	1.30926e-07	0.00408113	2.95203
1960	EGR3	1574.53	1172.18	526.659	244.212	1373.36	385.435	5.08446e-29	0.00406417	0.280652
TCONS_00021936	TCONS_00021936	33.1699	35.2124	8.22904	8.25839	34.1911	8.24371	5.5e-08	0.00404803	0.241107
TCONS_00001218	TCONS_00001218	8.29247	23.475	62.7464	43.6515	15.8837	53.199	1.61898e-07	0.00401228	3.34928
TCONS_00025504	TCONS_00025504	42.4989	43.8199	15.4295	9.43816	43.1594	12.4338	4.46483e-08	0.00401214	0.28809
TCONS_l2_00012415	TCONS_l2_00012415	80.8515	85.2923	34.9734	38.9324	83.0719	36.9529	5.05461e-08	0.00396866	0.44483
TCONS_00009374	TCONS_00009374	42.4989	39.9074	10.2863	12.9775	41.2032	11.6319	4.35955e-08	0.0038	0.282306
55811	ADCY10	11.4021	11.7375	41.1452	40.1122	11.5698	40.6287	8.75746e-08	0.00361464	3.51161
3310	HSPA6	25.914	25.04	56.5747	75.5053	25.477	66.04	2.01e-07	0.00351089	2.59215
100526820	CAHM	105.729	89.9873	50.4029	40.1122	97.8581	45.2575	6.64118e-08	0.00345203	0.462481
3628	INPP1	46.6451	50.0799	112.121	90.8423	48.3625	101.481	2.00589e-07	0.00330849	2.09835
619567	SNORD2	59.0838	51.6449	114.178	107.359	55.3644	110.768	1.65502e-07	0.00327948	2.00072
100289092	ATP2A1-AS1	69.4494	79.0323	27.773	33.0335	74.2409	30.4033	2.59009e-08	0.0031893	0.409522
TCONS_00001440	TCONS_00001440	51.8279	55.5574	19.544	16.5168	53.6926	18.0304	2.49406e-08	0.00318712	0.335807
7127	TNFAIP2	108.839	97.8123	50.4029	48.3706	103.325	49.3867	4.51973e-08	0.00314294	0.477972
TCONS_00000416	TCONS_00000416	35.243	47.7324	97.7199	87.303	41.4877	92.5114	1.54283e-07	0.00307949	2.22985
7169	TPM2	87.0709	91.5523	42.1738	37.7526	89.3116	39.9632	2.60574e-08	0.00301632	0.447458
57665	RDH14	41.4623	32.8649	82.2904	87.303	37.1636	84.7967	6.83365e-08	0.00289085	2.28171
602	BCL3	3.10967	7.82498	26.7444	33.0335	5.46733	29.889	5.74927e-08	0.00282146	5.46683
83552	MFRP	50.7913	45.3849	9.25767	18.8763	48.0881	14.067	9.59291e-09	0.00278149	0.292525
9023	CH25H	1.03656	0.782498	20.5726	12.9775	0.909528	16.775	3.90995e-08	0.00271707	18.4437
377677	CA13	120.241	93.8998	39.0879	58.9885	107.07	49.0382	2.81925e-08	0.00266906	0.458
89765	RSPH1	72.5591	96.2473	38.0593	33.0335	84.4032	35.5464	2.55381e-08	0.00265083	0.42115
201294	UNC13D	35.243	32.0824	82.2904	76.685	33.6627	79.4877	5.83345e-08	0.00263999	2.3613
10848	PPP1R13L	115.058	99.3773	53.4888	48.3706	107.218	50.9297	3.11494e-08	0.00260011	0.475012
8468	FKBP6	89.144	86.0748	43.2025	31.8538	87.6094	37.5281	1.51115e-08	0.00250204	0.428357
10581	IFITM2	117.131	122.07	51.4315	67.2469	119.6	59.3392	1.31075e-08	0.00250204	0.496145
26789	SNORD59A	11.4021	15.65	44.2311	48.3706	13.5261	46.3008	3.98153e-08	0.00248534	3.42308
27123	DKK2	75.6687	98.5948	42.1738	30.674	87.1318	36.4239	1.72287e-08	0.00238754	0.418033
3131	HLF	20.7312	23.475	58.6319	64.8873	22.1031	61.7596	3.9069e-08	0.00225673	2.79417
115330	GPR146	22.8043	19.5625	68.9182	51.9099	21.1834	60.414	2.76957e-08	0.00225673	2.85196
TCONS_l2_00027707	TCONS_l2_00027707	77.7419	67.2949	30.8589	24.7752	72.5184	27.817	1.52216e-08	0.00220829	0.383586
TCONS_00002709	TCONS_00002709	54.9376	64.1649	23.6585	16.5168	59.5512	20.0876	8.11585e-09	0.00220184	0.337317
TCONS_00007979	TCONS_00007979	135.789	117.375	69.9469	55.4492	126.582	62.698	2.27462e-08	0.00217273	0.495316
50856	CLEC4A	16.5849	28.1699	59.6606	69.6064	22.3774	64.6335	3.60555e-08	0.00210781	2.88833
653604	HIST2H3D	13.4753	26.6049	58.6319	63.7076	20.0401	61.1697	2.5e-08	0.00209624	3.05237
TCONS_00020033	TCONS_00020033	49.7548	55.5574	18.5153	14.1572	52.6561	16.3363	6.59035e-09	0.00205474	0.310245
3824	KLRD1	5.18279	0.782498	22.6299	25.9549	2.98264	24.2924	4.90571e-09	0.00204013	8.14458
TCONS_00026823	TCONS_00026823	38.3527	36.7774	95.6626	79.0446	37.565	87.3536	3.33457e-08	0.00203368	2.3254
4887	NPY2R	13.4753	10.955	38.0593	50.7301	12.2151	44.3947	2.44354e-08	0.00201444	3.63441
TCONS_00011208	TCONS_00011208	33.1699	32.8649	6.17178	7.07862	33.0174	6.6252	7.74593e-09	0.00196026	0.200658
TCONS_00029585	TCONS_00029585	22.8043	33.6474	5.14315	3.53931	28.2259	4.34123	1.18592e-08	0.00191492	0.153803
25816	TNFAIP8	105.729	91.5523	36.0021	50.7301	98.6406	43.3661	5.94801e-09	0.00185692	0.439637
130752	MDH1B	102.619	115.027	50.4029	51.9099	108.823	51.1564	6.51898e-09	0.00181466	0.470087
928	CD9	86.0343	90.7698	42.1738	31.8538	88.4021	37.0138	4.85312e-09	0.00176915	0.418698
3008	HIST1H1E	4.14623	7.82498	29.8303	34.2133	5.98561	32.0218	1.47444e-08	0.00172584	5.3498
254268	AKNAD1	46.6451	50.0799	12.3436	15.337	48.3625	13.8403	3.33575e-09	0.00168779	0.286178
965	CD58	108.839	124.417	38.0593	67.2469	116.628	52.6531	1.78305e-09	0.00161537	0.451462
TCONS_l2_00025541	TCONS_l2_00025541	51.8279	59.4699	13.3722	21.2359	55.6489	17.304	2e-09	0.00159524	0.31095
406920	MIR130B	30.0602	24.2575	4.11452	3.53931	27.1588	3.82691	9.4176e-09	0.00159361	0.140909
TCONS_l2_00006118	TCONS_l2_00006118	26.9505	27.3874	3.08589	4.71908	27.169	3.90248	4.71841e-09	0.00158987	0.143638
TCONS_00011243	TCONS_00011243	72.5591	94.6823	37.0307	29.4942	83.6207	33.2625	5.50736e-09	0.00158206	0.397778
84940	CORO6	78.7784	89.9873	36.0021	33.0335	84.3829	34.5178	3.66468e-09	0.00156612	0.409062
146845	CFAP52	58.0473	68.8599	18.5153	24.7752	63.4536	21.6453	2.25115e-09	0.00149045	0.34112
8341	HIST1H2BN	25.914	19.5625	68.9182	60.1683	22.7382	64.5432	6.26374e-09	0.00148694	2.83854
100379345	MIR181A2HG	106.765	85.2923	46.2884	34.2133	96.0289	40.2508	6.94817e-09	0.00145875	0.419153
2354	FOSB	12868.9	11681.1	6469.06	3986.44	12275	5227.75	1.78482e-29	0.00144269	0.425886
115795	FANCD2OS	78.7784	79.8148	15.4295	40.1122	79.2966	27.7708	3.59326e-10	0.00143855	0.350214
2253	FGF8	59.0838	63.3824	23.6585	16.5168	61.2331	20.0876	2.20542e-09	0.00143025	0.328052
64798	DEPTOR	9.32902	13.3025	38.0593	50.7301	11.3157	44.3947	1.26663e-08	0.00142155	3.92327
55630	SLC39A4	71.5225	82.9448	34.9734	22.4156	77.2337	28.6945	2.30368e-09	0.00138058	0.371529
10673	TNFSF13B	48.7182	35.2124	86.4049	109.719	41.9653	98.0618	1.06375e-08	0.00133997	2.33673
7368	UGT8	47.6817	47.7324	16.4581	8.25839	47.707	12.3582	1.45838e-09	0.00133219	0.259044
51063	CALHM2	95.3633	104.072	39.0879	48.3706	99.7178	43.7293	1.7489e-09	0.00131821	0.43853
55244	SLC47A1	35.243	49.2974	8.22904	11.7977	42.2702	10.0134	2.45962e-09	0.00128661	0.23689
100128640	ACVR2B-AS1	115.058	129.895	43.2025	69.6064	122.476	56.4044	1.11615e-09	0.00126198	0.460533
347688	TUBB8	109.875	75.1199	30.8589	42.4717	92.4975	36.6653	9.56343e-09	0.00125808	0.396392
206412	C6orf163	100.546	82.1623	45.2597	25.9549	91.3542	35.6073	2.70492e-09	0.0012504	0.389772
100506211	MIR210HG	95.3633	136.937	57.6033	46.011	116.15	51.8072	7.56528e-09	0.00122918	0.446036
611	OPN1SW	98.473	107.202	45.2597	46.011	102.838	45.6354	1.68712e-09	0.00117567	0.443761
64850	ETNPPL	33.1699	31.2999	7.20041	3.53931	32.2349	5.36986	1.8786e-09	0.00116781	0.166585
9940	DLEC1	98.473	79.0323	30.8589	40.1122	88.7527	35.4855	2.51e-09	0.00114442	0.399825
1512	CTSH	86.0343	72.7724	30.8589	29.4942	79.4033	30.1766	2.3195e-09	0.00109762	0.380042
216	ALDH1A1	95.3633	91.5523	37.0307	41.2919	93.4578	39.1613	1.19718e-09	0.00105506	0.419027
1464	CSPG4	81.8881	79.8148	31.8875	30.674	80.8515	31.2808	1.20933e-09	0.00104767	0.386892
140707	BRI3BP	124.387	136.155	56.5747	69.6064	130.271	63.0905	1.24018e-09	0.00102575	0.484303
TCONS_00005744	TCONS_00005744	98.473	87.6398	41.1452	35.3931	93.0564	38.2691	1.42546e-09	0.000991313	0.411247
TCONS_00023685	TCONS_00023685	24.8774	42.2549	83.319	93.2018	33.5662	88.2604	5.22974e-09	0.000952425	2.62945
TCONS_00003544	TCONS_00003544	43.5354	46.1674	10.2863	11.7977	44.8514	11.042	6.85091e-10	0.000930076	0.246191
168667	BMPER	66.3397	61.8174	133.722	128.595	64.0785	131.158	6.30628e-09	0.000854656	2.04684
343035	RD3	91.2171	115.027	39.0879	48.3706	103.122	43.7293	7.12542e-10	0.000837869	0.424053
118738	ZNF488	138.899	117.375	63.7751	56.6289	128.137	60.202	1.7489e-09	0.000835517	0.469826
163154	PRR22	43.5354	50.0799	14.4008	8.25839	46.8077	11.3296	4.4539e-10	0.000835517	0.242046
55313	CPPED1	149.264	137.72	60.6892	80.2243	143.492	70.4568	8.03191e-10	0.000814902	0.491015
4487	MSX1	67.3763	64.9474	120.35	153.37	66.1618	136.86	1.13652e-08	0.000810972	2.06856
201299	RDM1	43.5354	33.6474	7.20041	8.25839	38.5914	7.7294	1.39918e-09	0.000808554	0.200288
84842	HPDL	61.1569	66.5124	17.4867	23.5954	63.8346	20.5411	3.42845e-10	0.000808554	0.321785
1962	EHHADH	97.4365	111.115	44.2311	46.011	104.276	45.1211	5.69575e-10	0.000802694	0.43271
399947	C11orf87	44.572	37.5599	97.7199	96.7411	41.066	97.2305	1.90257e-09	0.000777282	2.36767
348807	CCDC37	115.058	151.022	65.8323	58.9885	133.04	62.4104	1.61591e-09	0.000758124	0.46911
7075	TIE1	106.765	119.722	43.2025	56.6289	113.244	49.9157	2.79343e-10	0.000698809	0.440781
340152	ZC3H12D	12.4387	17.215	51.4315	55.4492	14.8268	53.4403	1.14989e-09	0.000697548	3.6043
6385	SDC4	137.862	136.937	62.7464	70.7862	137.4	66.7663	5.18533e-10	0.00068136	0.485928
93164	HTR7P1	86.0343	93.1173	39.0879	30.674	89.5758	34.881	2.88733e-10	0.000673559	0.389402
9992	KCNE2	16.5849	11.7375	50.4029	53.0896	14.1612	51.7463	5.12708e-10	0.000657041	3.65409
388591	RNF207	112.985	112.68	48.3456	51.9099	112.832	50.1277	3.33034e-10	0.000643889	0.444268
344558	SH3RF3	51.8279	53.2099	111.092	121.516	52.5189	116.304	2.44463e-09	0.000614782	2.21452
TCONS_l2_00011910	TCONS_l2_00011910	111.948	74.3374	31.8875	37.7526	93.1428	34.8201	2.10053e-09	0.000594437	0.373835
441457	NUTM2G	39.3892	51.6449	121.378	95.5613	45.5171	108.47	2.15044e-09	0.000591684	2.38306
81035	COLEC12	72.5591	55.5574	19.544	18.8763	64.0582	19.2101	3.78294e-10	0.000495495	0.299886
59271	EVA1C	44.572	45.3849	8.22904	11.7977	44.9785	10.0134	9.32141e-11	0.000480656	0.222626
6331	SCN5A	110.912	114.245	50.4029	47.1908	112.578	48.7968	1.40635e-10	0.000471111	0.433448
TCONS_00027384	TCONS_00027384	112.985	121.287	55.546	47.1908	117.136	51.3684	1.42706e-10	0.000470226	0.438536
TCONS_l2_00010134	TCONS_l2_00010134	30.0602	28.9524	82.2904	79.0446	29.5063	80.6675	4.44186e-10	0.000462007	2.73391
TCONS_00013611	TCONS_00013611	14.5118	14.085	43.2025	66.0671	14.2984	54.6348	1e-09	0.000455746	3.82104
100507297	TMEM44-AS1	98.473	98.5948	39.0879	40.1122	98.5339	39.6001	8.60166e-11	0.000421812	0.401893
130367	SGPP2	49.7548	52.4274	12.3436	12.9775	51.0911	12.6605	6.0995e-11	0.000391782	0.247803
TCONS_00028607	TCONS_00028607	17.6215	7.04249	50.4029	53.0896	12.332	51.7463	2.31833e-11	0.000383076	4.1961
2329	FMO4	48.7182	40.6899	11.3149	7.07862	44.7041	9.19678	1.03032e-10	0.000375148	0.205726
4148	MATN3	81.8881	84.5098	27.773	31.8538	83.199	29.8134	4.23973e-11	0.000358719	0.358339
8870	IER3	76.7053	110.332	174.867	200.561	93.5188	187.714	2.37007e-09	0.000326748	2.00723
84885	ZDHHC12	154.447	162.76	83.319	71.9659	158.603	77.6425	7.91975e-11	0.000314592	0.489539
10202	DHRS2	27.9871	23.475	84.3477	68.4266	25.731	76.3872	1.30324e-10	0.00031296	2.96868
1906	EDN1	45.6086	46.1674	135.779	90.8423	45.888	113.311	6.61437e-10	0.000312515	2.46929
TCONS_l2_00016543	TCONS_l2_00016543	72.5591	79.8148	23.6585	27.1347	76.187	25.3966	2.98836e-11	0.000312237	0.333346
3792	KEL	152.374	179.975	87.4336	76.685	166.174	82.0593	1.0761e-10	0.000310524	0.493814
375387	NRROS	43.5354	43.8199	8.22904	9.43816	43.6777	8.8336	3.28401e-11	0.000301568	0.202245
8651	SOCS1	62.1935	54.7749	140.922	119.157	58.4842	130.04	2.48182e-10	0.000285468	2.2235
100507567	RAB11B-AS1	115.058	112.68	50.4029	44.8312	113.869	47.6171	3.07777e-11	0.000271386	0.418175
2525	FUT3	22.8043	43.8199	92.5767	99.1006	33.3121	95.8387	9.54878e-11	0.000259638	2.87699
TCONS_00018637	TCONS_00018637	46.6451	45.3849	5.14315	12.9775	46.015	9.06031	6.50728e-12	0.000254274	0.196899
4900	NRGN	65.3032	70.4249	21.6012	18.8763	67.864	20.2388	1.57637e-11	0.000245324	0.298225
25790	CFAP45	69.4494	88.4223	28.8016	22.4156	78.9359	25.6086	2.8467e-11	0.000243607	0.324423
TCONS_00016477	TCONS_00016477	59.0838	71.2074	18.5153	18.8763	65.1456	18.6958	1.70878e-11	0.000238193	0.286985
TCONS_l2_00029979	TCONS_l2_00029979	45.6086	46.9499	5.14315	12.9775	46.2792	9.06031	4.60567e-12	0.000232397	0.195775
TCONS_l2_00028764	TCONS_l2_00028764	48.7182	45.3849	11.3149	8.25839	47.0516	9.78666	1.87116e-11	0.000232366	0.207999
2570	GABRR2	18.658	14.8675	59.6606	61.348	16.7628	60.5043	3.05121e-11	0.000220228	3.60945
132946	ARL9	53.901	50.8624	14.4008	9.43816	52.3817	11.9195	1.13559e-11	0.000209298	0.227551
TCONS_00018347	TCONS_00018347	145.118	134.59	56.5747	69.6064	139.854	63.0905	1.62009e-11	0.000206077	0.451117
TCONS_00024265	TCONS_00024265	111.948	138.502	52.4601	54.2694	125.225	53.3648	2.28463e-11	0.000205921	0.42615
389362	PSMG4	151.337	137.72	69.9469	62.5278	144.529	66.2373	2.85089e-11	0.000204192	0.458299
TCONS_00021697	TCONS_00021697	123.35	122.852	52.4601	53.0896	123.101	52.7749	1.33588e-11	0.000199041	0.428711
493911	PHOSPHO2	157.557	150.24	74.0614	71.9659	153.898	73.0137	2.42296e-11	0.00019899	0.474428
83259	PCDH11Y	48.7182	53.9924	124.464	116.797	51.3553	120.631	9.66829e-11	0.000195242	2.34894
TCONS_00001546	TCONS_00001546	64.2666	97.0298	23.6585	27.1347	80.6482	25.3966	5.40322e-11	0.000193342	0.314906
6404	SELPLG	19.6946	7.82498	63.7751	51.9099	13.7598	57.8425	2.9061e-12	0.000192048	4.20373
115677	NOSTRIN	122.314	121.287	50.4029	53.0896	121.801	51.7463	1.07467e-11	0.000188518	0.424844
197342	EME2	149.264	148.675	53.4888	80.2243	148.97	66.8566	5.61671e-12	0.000185436	0.448793
6387	CXCL12	84.9978	100.16	203.669	167.527	92.5788	185.598	3.66845e-10	0.000182576	2.00476
64506	CPEB1	58.0473	50.0799	129.607	120.337	54.0636	124.972	5.34511e-11	0.000181823	2.31157
TCONS_00011799	TCONS_00011799	35.243	37.5599	102.863	90.8423	36.4015	96.8526	4.33113e-11	0.00018057	2.66068
79149	ZSCAN5A	157.557	167.455	70.9755	84.9434	162.506	77.9594	1.07595e-11	0.000176642	0.479733
219348	PLAC9	90.1806	123.635	37.0307	43.6515	106.908	40.3411	1.54267e-11	0.000166049	0.377345
5583	PRKCH	6.21935	7.04249	50.4029	30.674	6.63092	40.5384	6.4211e-11	0.000157892	6.11355
116969	ART5	78.7784	80.5973	19.544	30.674	79.6879	25.109	2.0347e-12	0.000153508	0.315092
28231	SLCO4A1	68.4128	75.9023	25.7158	15.337	72.1576	20.5264	2.56908e-12	0.000145611	0.284466
153657	TTC23L	123.35	119.722	49.3743	51.9099	121.536	50.6421	5.0562e-12	0.000143769	0.416682
147837	ZNF563	34.2064	45.3849	98.7485	112.078	39.7957	105.413	3.58357e-11	0.000143424	2.64886
TCONS_00001378	TCONS_00001378	0	0	17.4867	21.2359	0	19.3613	2.18314e-12	0.000141279	Inf
TCONS_l2_00017633	TCONS_l2_00017633	41.4623	55.5574	12.3436	5.89885	48.5099	9.12121	4.43048e-12	0.00014106	0.188028
1235	CCR6	69.4494	75.1199	141.951	169.887	72.2846	155.919	1.3858e-10	0.0001397	2.15701
6450	SH3BGR	66.3397	83.7273	162.524	159.269	75.0335	160.896	8.62142e-11	0.000129909	2.14432
440078	FAM66C	143.045	151.805	69.9469	63.7076	147.425	66.8272	5.76853e-12	0.000128629	0.453297
5156	PDGFRA	97.4365	91.5523	31.8875	35.3931	94.4944	33.6403	2.63689e-12	0.000125757	0.356003
TCONS_l2_00003055	TCONS_l2_00003055	131.643	128.33	50.4029	60.1683	129.986	55.2856	2.95096e-12	0.000125211	0.425318
286151	FBXO43	50.7913	50.0799	11.3149	9.43816	50.4356	10.3765	2.16707e-12	0.000111495	0.205738
169611	OLFML2A	150.301	143.197	72.0041	57.8087	146.749	64.9064	3.75346e-12	0.000110652	0.442295
56155	TEX14	16.5849	26.6049	76.1186	73.1457	21.5949	74.6322	6.29383e-12	0.000107555	3.456
10964	IFI44L	96.3999	76.6848	28.8016	27.1347	86.5424	27.9682	4.91057e-12	0.000104845	0.323173
9095	TBX19	78.7784	68.0774	148.123	168.707	73.4279	158.415	3.1766e-11	0.000104789	2.15742
10863	ADAM28	73.5956	77.4673	24.6871	20.0561	75.5315	22.3716	1.25134e-12	0.000100848	0.296189
159371	SLC35G1	99.5096	108.767	30.8589	44.8312	104.138	37.8451	5.79823e-13	9.98896e-05	0.363411
494143	CHAC2	109.875	119.722	47.317	42.4717	114.799	44.8943	1.33382e-12	9.50808e-05	0.39107
79679	VTCN1	71.5225	69.6424	18.5153	21.2359	70.5824	19.8756	1.06388e-12	9.50808e-05	0.281594
55130	ARMC4	132.679	135.372	49.3743	63.7076	134.026	56.5409	1.02127e-12	9.49894e-05	0.421866
151790	WDR49	168.959	152.587	72.0041	76.685	160.773	74.3446	3.36885e-12	9.47531e-05	0.462419
TCONS_l2_00030587	TCONS_l2_00030587	84.9978	94.6823	30.8589	29.4942	89.84	30.1766	1.02341e-12	9.25164e-05	0.335892
116349	EXOC3-AS1	140.972	133.025	47.317	67.2469	136.998	57.2819	7.58653e-13	9.05862e-05	0.418121
283177	LOC283177	108.839	136.937	51.4315	46.011	122.888	48.7213	2.40753e-12	8.85404e-05	0.396469
4311	MME	34.2064	44.6024	5.14315	5.89885	39.4044	5.521	2.18369e-12	8.71587e-05	0.140111
255101	CCDC108	104.692	115.81	40.1166	43.6515	110.251	41.884	7.80254e-13	8.32984e-05	0.379897
TCONS_00014252	TCONS_00014252	108.839	100.942	31.8875	43.6515	104.89	37.7695	3.98629e-13	7.56769e-05	0.360085
149478	BTBD19	164.813	184.67	85.3763	80.2243	174.741	82.8003	1.6993e-12	7.48014e-05	0.473845
91807	MYLK3	42.4989	49.2974	119.321	114.438	45.8981	116.879	5.80591e-12	7.47777e-05	2.54649
137902	PXDNL	25.914	26.6049	90.5195	75.5053	26.2595	83.0124	3.39654e-12	7.39718e-05	3.16124
TCONS_00009291	TCONS_00009291	105.729	113.462	41.1452	41.2919	109.596	41.2186	5.6499e-13	7.31938e-05	0.376097
TCONS_l2_00001295	TCONS_l2_00001295	53.901	32.8649	111.092	121.516	43.383	116.304	8.62897e-13	7.20886e-05	2.68087
51171	HSD17B14	88.1074	80.5973	191.325	162.808	84.3524	177.067	1.28593e-11	6.92172e-05	2.09913
9314	KLF4	1444.96	1561.08	867.135	627.637	1503.02	747.386	8.56953e-28	6.86629e-05	0.497255
TCONS_00005435	TCONS_00005435	123.35	115.81	44.2311	49.5503	119.58	46.8907	5.4456e-13	6.71426e-05	0.392128
TCONS_l2_00017631	TCONS_l2_00017631	26.9505	33.6474	2.05726	2.35954	30.299	2.2084	1.14932e-12	6.57288e-05	0.072887
TCONS_00002142	TCONS_00002142	30.0602	39.1249	2.05726	4.71908	34.5926	3.38817	6.00564e-13	5.8572e-05	0.0979451
6795	AURKC	21.7677	24.2575	68.9182	88.4827	23.0126	78.7005	3.3932e-12	5.80648e-05	3.41989
100128338	FAM83H-AS1	77.7419	111.115	29.8303	30.674	94.4283	30.2521	1.32245e-12	5.66216e-05	0.320372
64130	LIN7B	97.4365	102.507	217.041	186.404	99.9719	201.722	1.40044e-11	5.33384e-05	2.01779
TCONS_00000032	TCONS_00000032	139.935	162.76	59.6606	70.7862	151.348	65.2234	4.12948e-13	4.9406e-05	0.430951
130271	PLEKHH2	184.507	173.715	77.1473	89.6625	179.111	83.4049	2.58665e-13	4.22843e-05	0.46566
93323	HAUS8	202.129	223.012	98.7485	113.258	212.57	106.003	3.62131e-13	4.12978e-05	0.498673
3776	KCNK2	102.619	110.332	23.6585	46.011	106.476	34.8348	1.15149e-14	4.11569e-05	0.327161
TCONS_l2_00000780	TCONS_l2_00000780	101.583	121.287	38.0593	42.4717	111.435	40.2655	1.39563e-13	4.11089e-05	0.361336
131450	CD200R1	0	1.565	24.6871	25.9549	0.782498	25.321	5.011e-13	4.0685e-05	32.3592
1303	COL12A1	195.909	159.63	83.319	77.8648	177.77	80.5919	8.62145e-13	4.0479e-05	0.45335
8744	TNFSF9	63.23	84.5098	157.38	179.325	73.8699	168.353	5.0749e-12	3.99833e-05	2.27904
100506826	MYLK-AS1	107.802	95.4648	20.5726	42.4717	101.633	31.5222	1.17304e-14	3.81075e-05	0.310155
144448	TSPAN19	228.043	223.012	95.6626	128.595	225.527	112.129	1.39308e-13	3.73349e-05	0.497185
128408	BHLHE23	94.3268	104.855	34.9734	31.8538	99.5908	33.4136	7.84411e-14	3.68774e-05	0.335509
2353	FOS	40888.1	38991.9	22283.2	16036.6	39940	19159.9	6.6546e-37	3.63123e-05	0.479718
133923	ZNF474	137.862	149.457	57.6033	62.5278	143.66	60.0655	1.25077e-13	3.58756e-05	0.41811
55107	ANO1	194.873	177.627	92.5767	81.4041	186.25	86.9904	2.72155e-13	3.53947e-05	0.467063
79159	NOL12	142.008	142.415	56.5747	61.348	142.212	58.9613	8.92496e-14	3.24507e-05	0.414603
340529	PABPC1L2A	33.1699	32.8649	93.6053	102.64	33.0174	98.1227	3.90432e-13	3.24399e-05	2.97185
1326	MAP3K8	94.3268	97.8123	196.468	198.201	96.0695	197.335	3.20403e-12	3.23213e-05	2.05408
2904	GRIN2B	101.583	119.722	229.385	213.538	110.652	221.461	5.10574e-12	3.05936e-05	2.00141
51531	C9orf156	199.019	196.407	96.6912	93.2018	197.713	94.9465	1.24743e-13	2.77837e-05	0.480224
TCONS_00014791	TCONS_00014791	131.643	115.81	43.2025	49.5503	123.726	46.3764	5.73327e-14	2.69385e-05	0.37483
2187	FANCB	172.069	140.067	60.6892	69.6064	156.068	65.1478	2.02581e-13	2.6449e-05	0.417432
400745	SH2D5	165.849	185.452	84.3477	73.1457	175.651	78.7467	8.49501e-14	2.56876e-05	0.448314
650	BMP2	66.3397	56.3399	138.865	155.73	61.3398	147.297	4.28544e-13	2.47469e-05	2.40133
5787	PTPRB	97.4365	97.8123	34.9734	27.1347	97.6244	31.0541	2.10113e-14	2.45858e-05	0.318097
81285	OR51E2	64.2666	70.4249	10.2863	20.0561	67.3457	15.1712	7.39638e-15	2.42749e-05	0.225273
780776	TVP23A	208.348	223.795	95.6626	115.617	216.071	105.64	6.26005e-14	2.39934e-05	0.488913
56952	PRTFDC1	210.421	191.712	93.6053	97.9209	201.067	95.7631	8.46278e-14	2.22811e-05	0.476275
23619	ZIM2	83.9612	61.0349	197.497	147.471	72.498	172.484	5.82103e-13	2.11385e-05	2.37916
79831	KDM8	166.886	142.415	62.7464	66.0671	154.65	64.4068	8.07364e-14	2.11385e-05	0.416467
9729	KIAA0408	90.1806	96.2473	178.982	220.617	93.2139	199.799	1.83923e-12	2.06423e-05	2.14345
492311	IGIP	71.5225	58.6874	147.094	161.628	65.1049	154.361	2.57406e-13	2.06423e-05	2.37096
200558	APLF	90.1806	74.3374	183.096	178.145	82.259	180.621	2.65888e-13	2.00764e-05	2.19576
339541	C1orf228	176.215	214.405	93.6053	86.1232	195.31	89.8643	9.99959e-14	1.99809e-05	0.460112
100133445	NA	2.07312	2.3475	34.9734	28.3145	2.21031	31.6439	1.14877e-13	1.88153e-05	14.3165
TCONS_l2_00007077	TCONS_l2_00007077	84.9978	78.2498	19.544	24.7752	81.6238	22.1596	1.03873e-14	1.75587e-05	0.271484
79733	E2F8	210.421	193.277	82.2904	104.999	201.849	93.645	1.98449e-14	1.74582e-05	0.463935
11249	NXPH2	76.7053	68.8599	15.4295	20.0561	72.7826	17.7428	1.10305e-14	1.71379e-05	0.243778
27328	PCDH11X	81.8881	79.0323	184.125	172.246	80.4602	178.186	2.49122e-13	1.56886e-05	2.21458
29958	DMGDH	66.3397	54.7749	146.065	149.831	60.5573	147.948	8.32956e-14	1.55002e-05	2.44311
30813	VSX1	116.095	87.6398	24.6871	36.5729	101.867	30.63	1.96106e-14	1.46188e-05	0.300686
8821	INPP4B	52.8645	46.1674	140.922	120.337	49.5159	130.629	5.67833e-14	1.4399e-05	2.63813
283377	SPRYD4	125.424	136.937	48.3456	50.7301	131.18	49.5379	7.36006e-15	1.41293e-05	0.377632
9196	KCNAB3	159.63	154.935	69.9469	60.1683	157.282	65.0576	1.16371e-14	1.36406e-05	0.413636
283481	FGF14-AS2	104.692	95.4648	26.7444	35.3931	100.079	31.0687	3.73836e-15	1.35841e-05	0.310443
11068	CYB561D2	184.507	238.662	103.892	89.6625	211.585	96.7771	9.835e-14	1.35839e-05	0.457392
TCONS_l2_00030616	TCONS_l2_00030616	89.144	86.0748	174.867	209.999	87.6094	192.433	3.55015e-13	1.34072e-05	2.19649
25876	SPEF1	64.2666	75.9023	18.5153	12.9775	70.0845	15.7464	5.46728e-15	1.31877e-05	0.224677
1958	EGR1	43667.1	40423.9	21756.6	15465.6	42045.5	18611.1	2.51231e-42	1.21995e-05	0.442642
TCONS_l2_00012430	TCONS_l2_00012430	169.996	156.5	70.9755	66.0671	163.248	68.5213	1.06438e-14	1.18958e-05	0.419738
148523	CIART	70.486	89.2048	192.354	173.426	79.8454	182.89	1.61411e-13	1.15152e-05	2.29055
56260	C8orf44	175.178	187.017	78.1759	82.5839	181.098	80.3799	7.56653e-15	1.14677e-05	0.443848
285643	KIF4B	148.228	158.847	64.8037	60.1683	153.537	62.486	6.81854e-15	1.12963e-05	0.406975
200728	TMEM17	200.056	194.842	95.6626	84.9434	197.449	90.303	8.02716e-15	1.04814e-05	0.457349
8334	HIST1H2AC	54.9376	64.9474	147.094	152.19	59.9425	149.642	6.59832e-14	1.03509e-05	2.49643
400569	MED11	112.985	135.372	45.2597	42.4717	124.179	43.8657	4.39017e-15	1.01312e-05	0.353247
6038	RNASE4	75.6687	68.8599	20.5726	10.6179	72.2643	15.5953	1.38693e-15	9.72886e-06	0.215809
645974	PABPC1L2B	32.1333	30.5174	97.7199	101.46	31.3254	99.59	1.15393e-14	9.64453e-06	3.17921
11153	FICD	54.9376	57.1224	128.579	161.628	56.03	145.104	9.12697e-14	9.48567e-06	2.58975
93492	TPTE2	48.7182	41.4724	120.35	128.595	45.0953	124.472	1.3919e-14	9.44532e-06	2.7602
441172	FLJ46906	151.337	181.54	73.0327	63.7076	166.439	68.3702	7.18726e-15	8.80046e-06	0.410783
91433	RCCD1	223.897	215.97	98.7485	110.898	219.933	104.823	4.93228e-15	8.523e-06	0.476615
TCONS_00019712	TCONS_00019712	160.667	206.58	73.0327	82.5839	183.623	77.8083	1.19439e-14	8.00983e-06	0.423739
4883	NPR3	25.914	28.9524	87.4336	100.28	27.4332	93.857	1.04454e-14	7.97122e-06	3.42129
5329	PLAUR	118.168	136.155	34.9734	51.9099	127.161	43.4416	4.00363e-16	6.87744e-06	0.341627
9308	CD83	193.836	216.752	96.6912	90.8423	205.294	93.7668	3.4059e-15	6.8319e-06	0.456743
100129583	FAM47E	160.667	153.37	58.6319	67.2469	157.018	62.9394	1.33881e-15	6.67038e-06	0.400842
TCONS_00010649	TCONS_00010649	95.3633	79.8148	22.6299	23.5954	87.5891	23.1126	1.66883e-15	6.33665e-06	0.263876
677847	SNORA81	100.546	70.4249	189.268	205.28	85.4855	197.274	6.25961e-15	6.25988e-06	2.30769
54344	DPM3	218.714	230.837	106.978	107.359	224.775	107.168	2.68261e-15	6.06962e-06	0.476779
TCONS_l2_00009502	TCONS_l2_00009502	191.763	158.847	78.1759	64.8873	175.305	71.5316	3.59005e-15	5.87667e-06	0.40804
219670	ENKUR	281.944	242.575	124.464	135.674	262.259	130.069	7.72358e-15	5.75522e-06	0.495956
554236	DPY19L2P1	149.264	121.287	38.0593	55.4492	135.276	46.7542	8.91575e-16	5.74639e-06	0.345622
898	CCNE1	166.886	161.195	68.9182	64.8873	164.04	66.9028	1.05765e-15	5.57294e-06	0.407844
84766	CRACR2A	27.9871	32.8649	103.892	97.9209	30.426	100.906	2.52052e-15	5.307e-06	3.31645
126823	KLHDC9	211.458	197.19	91.5481	93.2018	204.324	92.3749	1.29587e-15	4.98753e-06	0.452101
6490	PMEL	86.0343	98.5948	25.7158	24.7752	92.3146	25.2455	3.48662e-16	4.8985e-06	0.273472
9200	HACD1	126.46	126.765	42.1738	46.011	126.612	44.0924	3.00597e-16	4.83007e-06	0.348247
54754	NUTM2F	44.572	43.8199	140.922	113.258	44.196	127.09	4.48546e-15	4.79275e-06	2.8756
TCONS_l2_00013309	TCONS_l2_00013309	169.996	191.712	75.09	77.8648	180.854	76.4774	7.08126e-16	4.43283e-06	0.422869
TCONS_l2_00001475	TCONS_l2_00001475	96.3999	88.4223	203.669	202.92	92.4111	203.295	1.04603e-14	4.31646e-06	2.19989
TCONS_00012852	TCONS_00012852	14.5118	12.52	84.3477	53.0896	13.5159	68.7187	6.76166e-15	4.1627e-06	5.08428
155060	LOC155060	243.591	259.789	130.636	114.438	251.69	122.537	1.49762e-15	4.03629e-06	0.486856
5507	PPP1R3C	46.6451	47.7324	127.55	135.674	47.1888	131.612	2.57654e-15	3.97464e-06	2.78905
54830	NUP62CL	221.823	165.107	69.9469	87.303	193.465	78.6249	4.38529e-15	3.90078e-06	0.406403
100507462	GVQW2	44.572	57.9049	5.14315	8.25839	51.2384	6.70077	4.79124e-16	3.88624e-06	0.130776
80019	UBTD1	98.473	111.115	223.213	225.336	104.794	224.274	1.8832e-14	3.65981e-06	2.14015
60494	CCDC81	49.7548	63.3824	160.466	141.572	56.5686	151.019	3.55335e-15	3.52119e-06	2.66967
440584	SLC2A1-AS1	119.204	122.852	42.1738	37.7526	121.028	39.9632	1.23776e-16	3.50623e-06	0.330198
330	BIRC3	13.4753	8.60748	57.6033	64.8873	11.0414	61.2453	3.57066e-16	3.49735e-06	5.54689
3627	CXCL10	0	0	30.8589	22.4156	0	26.6373	1.81526e-16	2.87209e-06	Inf
283651	HMGN2P46	260.176	247.27	131.665	110.898	253.723	121.282	4.44385e-16	2.642e-06	0.478008
257106	ARHGAP30	93.2902	89.2048	19.544	27.1347	91.2475	23.3393	2.91136e-17	2.5387e-06	0.25578
64881	PCDH20	83.9612	62.5999	178.982	181.685	73.2805	180.333	3.36437e-16	2.2003e-06	2.46086
286077	FAM83H	209.385	179.975	80.2332	83.7636	194.68	81.9984	2.06433e-16	2.19188e-06	0.421196
58473	PLEKHB1	160.667	147.11	53.4888	61.348	153.888	57.4184	6.39531e-17	2.11987e-06	0.373118
92591	ASB16	201.092	167.455	74.0614	75.5053	184.273	74.7833	2.36091e-16	2.0871e-06	0.405828
646903	LOC646903	238.408	217.535	94.634	112.078	227.971	103.356	1.15966e-16	2.08566e-06	0.453373
219736	STOX1	163.776	129.112	40.1166	58.9885	146.444	49.5525	9.55298e-17	2.00329e-06	0.338371
400617	KCNJ2-AS1	83.9612	82.1623	18.5153	20.0561	83.0618	19.2857	2.38944e-17	1.85662e-06	0.232185
TCONS_00003268	TCONS_00003268	117.131	152.587	42.1738	47.1908	134.859	44.6823	1.28099e-16	1.84522e-06	0.331326
9961	MVP	148.228	202.667	409.395	310.279	175.447	359.837	3.62769e-13	1.82021e-06	2.05097
283596	SNHG10	264.322	277.004	129.607	136.853	270.663	133.23	1.94878e-16	1.73577e-06	0.492236
4948	OCA2	228.043	213.622	92.5767	104.999	220.832	98.7881	6.18477e-17	1.704e-06	0.447344
5827	PXMP2	239.445	235.532	108.006	113.258	237.488	110.632	8.79858e-17	1.67622e-06	0.465842
100309464	OTX2-AS1	84.9978	77.4673	18.5153	17.6965	81.2326	18.1059	2.52945e-17	1.62e-06	0.22289
267002	PGBD2	234.262	233.185	104.92	110.898	233.723	107.909	6.74891e-17	1.58238e-06	0.461697
115650	TNFRSF13C	59.0838	70.4249	11.3149	10.6179	64.7543	10.9664	2.90286e-17	1.54067e-06	0.169354
84034	EMILIN2	107.802	96.2473	15.4295	34.2133	102.025	24.8214	5.21712e-19	1.33292e-06	0.243288
84220	RGPD5	10.3656	4.69499	47.317	64.8873	7.53029	56.1022	5.49671e-17	1.27835e-06	7.4502
677805	SNORA18	23.8408	21.1275	93.6053	86.1232	22.4841	89.8643	3.01994e-17	1.17267e-06	3.99678
131583	FAM43A	96.3999	118.94	219.098	266.628	107.67	242.863	2.90912e-15	1.15808e-06	2.25563
200162	SPAG17	276.761	251.964	98.7485	140.393	264.363	119.571	1.19116e-17	1.117e-06	0.452297
TCONS_l2_00001839	TCONS_l2_00001839	173.105	190.147	59.6606	81.4041	181.626	70.5323	4.5296e-18	1.103e-06	0.388338
647121	EMBP1	203.165	173.715	83.319	63.7076	188.44	73.5133	2.32387e-17	1.09589e-06	0.390115
2324	FLT4	132.679	145.545	36.0021	54.2694	139.112	45.1357	1.12557e-18	9.42536e-07	0.324456
80339	PNPLA3	131.643	144.762	256.129	327.976	138.203	292.052	7.27079e-15	8.57742e-07	2.11322
5016	OVGP1	128.533	159.63	289.045	304.381	144.081	296.713	2.8658e-15	8.24e-07	2.05934
2081	ERN1	137.862	133.025	271.558	284.324	135.443	277.941	7.24561e-16	7.00503e-07	2.05208
57460	PPM1H	158.593	133.025	295.217	297.302	145.809	296.259	3.81992e-16	6.46706e-07	2.03183
92565	FANK1	338.955	349.777	196.468	141.572	344.366	169.02	2.86304e-17	6.35739e-07	0.490817
122509	IFI27L1	275.724	308.304	140.922	143.932	292.014	142.427	3.45544e-17	6.25481e-07	0.48774
57528	KCTD16	139.935	148.675	307.56	279.605	144.305	293.583	1.05088e-15	6e-07	2.03446
79957	PAQR6	244.628	301.262	115.207	134.494	272.945	124.85	3.79009e-17	5.66801e-07	0.457419
100527964	LHX4-AS1	242.555	316.129	115.207	136.853	279.342	126.03	1.15931e-16	5.6426e-07	0.451167
79173	C19orf57	168.959	164.325	60.6892	62.5278	166.642	61.6085	1.35578e-18	5.09926e-07	0.369706
TCONS_l2_00014911	TCONS_l2_00014911	154.447	133.807	48.3456	47.1908	144.127	47.7682	2.15547e-18	5.09452e-07	0.331431
129080	EMID1	247.737	241.792	100.806	117.977	244.765	109.391	1.7627e-18	4.50078e-07	0.446925
57538	ALPK3	122.314	129.112	315.789	239.493	125.713	277.641	8.24137e-16	4.2426e-07	2.20853
284076	TTLL6	155.484	149.457	53.4888	51.9099	152.47	52.6993	7.08748e-19	4.16586e-07	0.345636
54553	DKFZP434I0714	236.335	208.927	87.4336	100.28	222.631	93.857	1.90312e-18	4.13599e-07	0.421581
154043	CNKSR3	63.23	40.6899	151.209	159.269	51.96	155.239	7.37844e-19	3.89381e-07	2.98766
140885	SIRPA	276.761	286.394	119.321	145.112	281.578	132.216	2.099e-18	3.89e-07	0.469556
1515	CTSV	171.032	137.72	51.4315	51.9099	154.376	51.6707	2.84578e-18	3.55793e-07	0.334707
TCONS_l2_00030751	TCONS_l2_00030751	156.52	165.89	60.6892	53.0896	161.205	56.8894	4.89442e-19	3.48131e-07	0.352901
6517	SLC2A4	90.1806	102.507	24.6871	20.0561	96.3439	22.3716	2.48369e-19	3.37063e-07	0.232206
8061	FOSL1	33.1699	27.3874	121.378	101.46	30.2787	111.419	1.04862e-18	3.09553e-07	3.6798
54438	GFOD1	57.0107	68.8599	170.753	172.246	62.9353	171.499	7.2653e-18	3.08e-07	2.72501
201164	PLD6	44.572	34.4299	129.607	128.595	39.501	129.101	5.92435e-19	2.9618e-07	3.2683
2820	GPD2	197.983	244.922	93.6053	87.303	221.452	90.4542	2.85252e-18	2.84227e-07	0.408459
154141	MBOAT1	120.241	111.897	30.8589	33.0335	116.069	31.9462	1.28034e-19	2.70848e-07	0.275235
25903	OLFML2B	206.275	215.187	81.2618	90.8423	210.731	86.052	2.13716e-19	2.40462e-07	0.40835
692072	SNORD5	19.6946	21.1275	89.4908	92.022	20.411	90.7564	5.71658e-19	2.28867e-07	4.44644
275	AMT	297.492	350.559	163.552	149.831	324.026	156.691	9.28013e-18	2.20685e-07	0.483577
9890	LPPR4	117.131	98.5948	239.671	251.291	107.863	245.481	5.46665e-18	2.10367e-07	2.27586
10591	DNPH1	305.785	307.522	147.094	151.011	306.653	149.052	1.43493e-18	2.07347e-07	0.486061
51191	HERC5	16.5849	21.91	77.1473	107.359	19.2474	92.2532	4.44284e-18	1.98102e-07	4.79301
57124	CD248	133.716	134.59	33.9448	46.011	134.153	39.9779	1.75219e-20	1.88115e-07	0.298003
7188	TRAF5	275.724	305.174	122.407	146.291	290.449	134.349	5.92435e-19	1.79568e-07	0.462556
140701	ABHD16B	149.264	169.802	39.0879	62.5278	159.533	50.8079	1.44087e-20	1.71e-07	0.318478
29950	SERTAD1	130.606	121.287	273.616	271.347	125.947	272.481	9.72893e-18	1.57569e-07	2.16346
2639	GCDH	281.944	298.132	141.951	128.595	290.038	135.273	5.36812e-19	1.52e-07	0.466397
677822	SNORA40	37.3161	49.2974	135.779	146.291	43.3067	141.035	3.89096e-19	1.48774e-07	3.25666
25819	NOCT	148.228	143.197	316.818	290.223	145.713	303.521	2.48618e-17	1.41736e-07	2.08301
167681	PRSS35	384.563	319.259	159.438	181.685	351.911	170.561	2.83833e-18	1.37204e-07	0.484671
692211	SNORD98	8.29247	14.8675	72.0041	74.3255	11.58	73.1648	9.05129e-20	1.36907e-07	6.31822
4306	NR3C2	27.9871	25.04	101.834	109.719	26.5135	105.776	1.016e-19	1.27382e-07	3.98953
5798	PTPRN	153.411	183.105	336.362	350.392	168.258	343.377	5.53295e-17	1.14817e-07	2.04078
TCONS_l2_00012421	TCONS_l2_00012421	202.129	179.975	68.9182	73.1457	191.052	71.032	4.128e-20	1.104e-07	0.371794
TCONS_l2_00006603	TCONS_l2_00006603	148.228	175.28	30.8589	62.5278	161.754	46.6933	1.11799e-21	1.03902e-07	0.288669
7010	TEK	120.241	112.68	19.544	36.5729	116.46	28.0584	5.43918e-22	1.00568e-07	0.240927
100129083	LOC100129083	42.4989	51.6449	2.05726	3.53931	47.0719	2.79828	8.99137e-20	9.9489e-08	0.059447
TCONS_00023755	TCONS_00023755	289.2	302.827	112.121	152.19	296.013	132.155	2.93811e-20	9.69041e-08	0.446451
653583	PHLDB3	99.5096	104.072	255.1	225.336	101.791	240.218	1.77544e-18	9.31636e-08	2.35992
TCONS_00017250	TCONS_00017250	470.597	358.384	204.697	202.92	414.491	203.809	1.80316e-17	9.0718e-08	0.491709
54567	DLL4	224.933	231.62	88.4622	99.1006	228.276	93.7814	1.7986e-20	8.83591e-08	0.410824
100302240	MIR1304	26.9505	25.04	100.806	112.078	25.9952	106.442	3.69745e-20	7.87924e-08	4.09467
255403	ZNF718	384.563	308.304	150.18	173.426	346.434	161.803	1.07738e-18	7.74402e-08	0.467053
1628	DBP	133.716	161.195	333.276	300.841	147.455	317.059	1.03897e-17	7.02857e-08	2.1502
4521	NUDT1	272.615	336.474	127.55	145.112	304.545	136.331	4.42104e-19	6.42373e-08	0.447655
TCONS_00002802	TCONS_00002802	140.972	115.81	28.8016	38.9324	128.391	33.867	5.00039e-21	6.10763e-08	0.263781
79645	EFCAB1	102.619	89.9873	21.6012	17.6965	96.3033	19.6489	4.01979e-21	5.66737e-08	0.204031
TCONS_l2_00009938	TCONS_l2_00009938	310.967	299.697	151.209	128.595	305.332	139.902	3.77283e-20	5.43589e-08	0.458195
147841	SPC24	182.434	144.762	59.6606	31.8538	163.598	45.7572	4.12679e-21	5.3e-08	0.279692
355	FAS	152.374	145.545	305.503	322.077	148.959	313.79	2.32934e-18	5.1729e-08	2.10655
8420	SNHG3	303.712	327.867	139.894	155.73	315.789	147.812	4.22525e-20	4.98724e-08	0.468071
219681	ARMC3	213.531	196.407	74.0614	80.2243	204.969	77.1429	3.18595e-21	4.56209e-08	0.376363
TCONS_00002272	TCONS_00002272	288.163	277.004	122.407	128.595	282.584	125.501	6.82611e-21	3.47887e-08	0.444119
5973	RENBP	129.57	129.112	279.787	293.763	129.341	286.775	3.76492e-19	3.22326e-08	2.2172
130574	LYPD6	360.722	361.514	155.323	191.123	361.118	173.223	6.14861e-21	2.7668e-08	0.479685
80723	SLC35G2	139.935	125.2	303.446	284.324	132.568	293.885	1.54921e-19	2.7e-08	2.21687
166815	TIGD2	169.996	174.497	343.562	362.189	172.246	352.876	1.30058e-18	2.51133e-08	2.04867
130502	TTC32	239.445	201.102	87.4336	76.685	220.274	82.0593	2.68774e-21	2.5e-08	0.372534
161394	SAMD15	190.727	158.065	53.4888	58.9885	174.396	56.2386	1.46187e-21	2.26326e-08	0.322477
4061	LY6E	306.821	338.822	149.151	149.831	322.822	149.491	1.11231e-20	2.24808e-08	0.463077
23452	ANGPTL2	222.86	226.925	84.3477	90.8423	224.892	87.595	4.26104e-22	2.16644e-08	0.389497
8511	MMP23A	298.529	401.422	159.438	149.831	349.975	154.634	5.96064e-19	1.95259e-08	0.441843
220002	CYB561A3	376.271	442.112	194.411	211.179	409.191	202.795	8.34662e-20	1.84669e-08	0.4956
64135	IFIH1	0	2.3475	52.4601	34.2133	1.17375	43.3367	2.34156e-20	1.82326e-08	36.9217
10398	MYL9	305.785	294.219	141.951	122.696	300.002	132.324	1.47731e-21	1.66905e-08	0.441075
26330	GAPDHS	157.557	176.062	47.317	56.6289	166.809	51.973	8.89465e-23	1.41723e-08	0.311571
8793	TNFRSF10D	102.619	97.8123	242.757	247.752	100.216	245.254	8.74903e-21	1.39467e-08	2.44726
10417	SPON2	152.374	187.8	44.2311	58.9885	170.087	51.6098	2.6216e-22	1.35632e-08	0.303432
79154	DHRS11	313.041	293.437	140.922	126.235	303.239	133.579	8.88114e-22	1.22027e-08	0.440507
4185	ADAM11	236.335	296.567	109.035	102.64	266.451	105.837	2.66246e-21	1e-08	0.397211
85449	KIAA1755	157.557	151.022	47.317	41.2919	154.29	44.3045	1.18955e-23	7.55135e-09	0.287151
55335	NIPSNAP3B	196.946	220.665	394.994	451.852	208.805	423.423	6.0322e-19	7.12947e-09	2.02784
26206	SPAG8	183.471	162.76	44.2311	60.1683	173.115	52.1997	6.0064e-24	6.34175e-09	0.301531
25959	KANK2	436.391	392.814	209.841	198.201	414.603	204.021	2.07711e-21	6.15812e-09	0.492088
54762	GRAMD1C	245.664	256.659	93.6053	104.999	251.162	99.3024	2.1178e-23	6e-09	0.395372
90589	ZNF625	205.239	197.19	405.28	401.122	201.214	403.201	8.55825e-20	5.88741e-09	2.00384
2954	GSTZ1	282.98	305.957	125.493	127.415	294.469	126.454	1.27719e-22	5.83154e-09	0.429431
55089	SLC38A4	268.469	248.052	106.978	97.9209	258.26	102.449	2.99027e-23	5.12299e-09	0.39669
TCONS_00027635	TCONS_00027635	148.228	100.16	314.761	302.021	124.194	308.391	9.67116e-23	4.05482e-09	2.48314
23768	FLRT2	179.325	182.322	358.992	399.942	180.823	379.467	3.18405e-20	4e-09	2.09855
283232	TMEM80	299.565	338.822	120.35	151.011	319.194	135.68	5.01983e-23	3.81653e-09	0.425072
727	C5	489.255	425.679	219.098	235.954	457.467	227.526	1.04446e-21	3.1863e-09	0.49736
118472	ZNF511	335.845	345.082	145.037	161.628	340.463	153.333	2.40451e-23	2.79878e-09	0.450365
84306	PDCD2L	181.398	202.667	404.252	392.863	192.032	398.557	1.92826e-20	2.68238e-09	2.07547
349136	WDR86	395.965	429.592	189.268	209.999	412.778	199.633	1.48482e-22	2.45556e-09	0.483634
27289	RND1	107.802	110.332	281.845	257.19	109.067	269.517	3.03039e-22	2.45435e-09	2.47111
90768	LOC90768	305.785	293.437	117.264	134.494	299.611	125.879	5.37565e-24	2.43231e-09	0.420141
284098	PIGW	189.69	199.537	58.6319	68.4266	194.614	63.5293	5.19289e-25	2.41577e-09	0.326438
113177	IZUMO4	185.544	232.402	66.861	70.7862	208.973	68.8236	9.88806e-24	2.11799e-09	0.329342
7737	RNF113A	205.239	213.622	464.941	397.582	209.43	431.262	3.26371e-20	1.93238e-09	2.05921
TCONS_l2_00026188	TCONS_l2_00026188	264.322	279.352	109.035	107.359	271.837	108.197	1.72781e-24	1.57322e-09	0.398021
3597	IL13RA1	477.853	356.819	177.953	188.763	417.336	183.358	1.72001e-21	1.49416e-09	0.439353
154091	SLC2A12	447.793	463.239	209.841	241.853	455.516	225.847	4.57047e-23	1.42547e-09	0.495804
148	ADRA1A	66.3397	69.6424	206.755	197.022	67.991	201.888	7.539e-24	1.40456e-09	2.96933
2908	NR3C1	107.802	96.2473	247.9	277.246	102.025	262.573	3.02649e-23	1.33674e-09	2.57362
151649	PP2D1	207.312	191.712	404.252	418.818	199.512	411.535	2.04763e-21	1.31766e-09	2.06271
81575	APOLD1	301.638	270.744	105.949	121.516	286.191	113.733	8.99788e-25	1.14547e-09	0.3974
2052	EPHX1	145.118	151.022	345.62	324.437	148.07	335.028	3.48888e-22	1.10714e-09	2.26263
51287	COA4	433.281	418.637	210.869	202.92	425.959	206.895	2.05326e-23	1.0511e-09	0.485715
6988	TCTA	342.064	355.254	159.438	151.011	348.659	155.224	3.59247e-24	1e-09	0.445203
8510	MMP23B	382.49	478.889	200.583	194.662	430.689	197.622	4.60233e-22	8.28736e-10	0.458851
91851	CHRDL1	350.357	321.607	139.894	149.831	335.982	144.862	1.25155e-24	7.73051e-10	0.431161
80178	C16orf59	436.391	544.619	242.757	226.516	490.505	234.636	1.35269e-21	7.26547e-10	0.478357
146754	DNAH2	87.0709	107.202	273.616	248.931	97.1366	261.274	7.40811e-24	6.85405e-10	2.68975
90736	FAM104B	460.232	436.634	218.07	221.797	448.433	219.933	1.02033e-23	6.55231e-10	0.490448
727896	LOC727896	119.204	114.245	296.246	279.605	116.724	287.925	1.05804e-23	6.07531e-10	2.46671
114827	FHAD1	388.709	349.777	176.924	139.213	369.243	158.069	9.90586e-25	6.06662e-10	0.428088
TCONS_00027235	TCONS_00027235	287.127	217.535	79.2045	92.022	252.331	85.6133	2.37602e-24	5.58152e-10	0.33929
122525	C14orf28	114.021	115.027	277.73	292.583	114.524	285.157	9.03433e-24	5.31259e-10	2.48992
126661	CCDC163P	36.2795	38.3424	140.922	154.55	37.311	147.736	1.57229e-25	4.85155e-10	3.95959
752014	CEMP1	242.555	297.349	94.634	103.82	269.952	99.2269	6.54189e-25	4.779e-10	0.367572
9576	SPAG6	196.946	219.882	67.8896	66.0671	208.414	66.9783	2.00392e-26	4.39179e-10	0.321372
8671	SLC4A4	398.038	383.424	167.667	188.763	390.731	178.215	4.39477e-25	4.24057e-10	0.456106
124045	SPATA33	445.72	457.762	234.528	193.482	451.741	214.005	2.59494e-24	4.17393e-10	0.473734
4811	NID1	312.004	306.739	91.5481	139.213	309.372	115.38	1.47882e-27	3.8155e-10	0.372951
90835	C16orf93	436.391	503.146	216.012	235.954	469.769	225.983	1.97148e-23	3.72419e-10	0.481052
388630	TRABD2B	138.899	147.11	24.6871	38.9324	143.004	31.8098	2.47757e-28	3.21931e-10	0.222439
375593	TRIM73	307.858	328.649	131.665	130.954	318.254	131.31	8.94018e-26	2.82488e-10	0.412594
8804	CREG1	475.78	460.109	223.213	234.774	467.945	228.993	1.1061e-24	2.3851e-10	0.48936
114625	ERMAP	421.879	439.764	194.411	211.179	430.822	202.795	3.30539e-25	2.06085e-10	0.470717
51010	EXOSC3	532.791	464.804	228.356	252.471	498.797	240.413	1.49459e-24	1.61518e-10	0.481986
9441	MED26	225.97	248.835	545.174	451.852	237.402	498.513	1.14759e-21	1.58538e-10	2.09987
1468	SLC25A10	331.699	345.082	105.949	154.55	338.39	130.249	4.89303e-28	1.3942e-10	0.384909
100506866	TTN-AS1	307.858	298.914	119.321	120.337	303.386	119.829	4.07718e-27	1.23574e-10	0.394971
124739	USP43	445.72	503.146	200.583	240.673	474.433	220.628	3.2703e-25	1.05992e-10	0.465035
8382	NME5	232.189	302.827	84.3477	96.7411	267.508	90.5444	8.08373e-26	1.042e-10	0.338474
51005	AMDHD2	402.185	445.242	189.268	198.201	423.713	193.735	1.3748e-25	1.01188e-10	0.457231
64801	ARV1	414.623	407.682	184.125	191.123	411.152	187.624	2.69563e-26	9.4949e-11	0.456336
55010	PARPBP	502.731	496.104	237.614	254.83	499.417	246.222	2.24723e-25	9.38121e-11	0.493018
5338	PLD2	412.55	441.329	194.411	199.381	426.94	196.896	6.60252e-26	8.76622e-11	0.46118
129881	CCDC173	496.511	485.149	241.728	239.493	490.83	240.611	2.06639e-25	8.63163e-11	0.490212
7633	ZNF79	199.019	206.58	465.969	410.56	202.799	438.265	1.92154e-23	8.39579e-11	2.16107
4023	LPL	507.913	480.454	191.325	257.19	494.184	224.257	6.3794e-27	6.83074e-11	0.453794
114796	PSMG3-AS1	248.774	286.394	94.634	94.3816	267.584	94.5078	1.02676e-27	6.0357e-11	0.353189
64333	ARHGAP9	32.1333	23.475	141.951	127.415	27.8041	134.683	9.68051e-29	5.97039e-11	4.84399
253827	MSRB3	544.193	478.107	222.184	260.729	511.15	241.457	9.03214e-26	5.90787e-11	0.472379
55957	LIN37	177.251	209.71	425.853	432.975	193.481	429.414	3.05491e-24	5.2839e-11	2.21942
29944	PNMA3	342.064	388.119	155.323	149.831	365.092	152.577	1.07077e-26	5.14213e-11	0.417914
27019	DNAI1	424.989	446.807	208.812	188.763	435.898	198.788	1.36688e-26	4.58956e-11	0.456042
TCONS_l2_00007078	TCONS_l2_00007078	175.178	194.842	50.4029	49.5503	185.01	49.9766	4.35223e-29	4.51238e-11	0.270129
6565	SLC15A2	171.032	154.152	365.164	389.324	162.592	377.244	1.18619e-25	4.07606e-11	2.32018
23242	COBL	457.122	463.239	192.354	230.055	460.181	211.204	2.82266e-27	3.66856e-11	0.45896
149465	CFAP57	196.946	176.062	51.4315	48.3706	186.504	49.901	2.63098e-29	3.5391e-11	0.26756
3145	HMBS	497.548	524.274	253.043	245.392	510.911	249.218	6.1488e-26	3.34153e-11	0.487791
9241	NOG	57.0107	39.1249	186.182	180.505	48.0678	183.343	1.4507e-29	3.32349e-11	3.81427
81848	SPRY4	62.1935	78.2498	208.812	252.471	70.2217	230.641	2.58768e-27	3.08222e-11	3.28448
9236	CCPG1	339.991	251.182	603.806	633.536	295.587	618.671	4.14058e-24	2.96646e-11	2.09303
10954	PDIA5	131.643	125.982	309.618	339.774	128.813	324.696	1.99228e-26	2.72883e-11	2.52068
9572	NR1D1	173.105	199.537	442.311	404.661	186.321	423.486	4.3667e-25	2.22866e-11	2.27288
53918	PELO	228.043	226.142	479.342	474.267	227.092	476.805	9.57297e-25	1.92746e-11	2.09961
79365	BHLHE41	6.21935	10.1725	83.319	84.9434	8.19591	84.1312	4.36209e-29	1.91969e-11	10.265
5167	ENPP1	234.262	220.665	67.8896	73.1457	227.463	70.5177	3.5263e-30	1.91095e-11	0.310018
2899	GRIK3	476.817	536.794	241.728	238.313	506.805	240.021	3.91158e-26	1.80875e-11	0.473596
81890	QTRT1	568.034	707.379	319.904	300.841	637.706	310.373	1.26538e-23	1.76664e-11	0.486702
221150	SKA3	609.496	557.139	254.072	310.279	583.318	282.176	9.46986e-27	1.71318e-11	0.483743
4998	ORC1	522.425	555.574	279.787	228.875	539	254.331	1.31434e-26	1.609e-11	0.471858
3547	IGSF1	146.155	176.062	409.395	369.268	161.108	389.331	5.54802e-26	1.50817e-11	2.41658
4791	NFKB2	285.053	280.917	616.149	532.076	282.985	574.113	1.66535e-23	1.362e-11	2.02877
196740	VSTM4	284.017	265.267	100.806	88.4827	274.642	94.6442	4.51886e-30	1.28161e-11	0.34461
79660	PPP1R3B	162.74	143.98	366.192	370.448	153.36	368.32	3.21914e-27	1.22938e-11	2.40167
94097	SFXN5	518.279	585.309	228.356	284.324	551.794	256.34	8.35463e-27	1.1291e-11	0.464558
3488	IGFBP5	566.997	528.969	240.699	283.145	547.983	261.922	1.61655e-27	1.05665e-11	0.477975
8972	MGAM	145.118	123.635	331.219	353.931	134.376	342.575	3.77335e-28	7.6747e-12	2.54937
TCONS_00020260	TCONS_00020260	339.991	322.389	134.751	116.797	331.19	125.774	5.57909e-30	7.48714e-12	0.379763
5427	POLE2	393.892	427.244	178.982	173.426	410.568	176.204	1.29614e-28	7.38752e-12	0.429171
4241	MFI2	153.411	241.792	47.317	40.1122	197.601	43.7146	2.59373e-26	7.08124e-12	0.221226
5228	PGF	59.0838	57.1224	225.27	188.763	58.1031	207.017	2.18289e-29	7.03986e-12	3.56292
116028	RMI2	542.12	519.579	260.243	250.111	530.849	255.177	1.13086e-27	6.37034e-12	0.480696
64900	LPIN3	397.002	393.597	167.667	167.527	395.299	167.597	2.16897e-29	6.37034e-12	0.423975
TCONS_00003269	TCONS_00003269	150.301	152.587	20.5726	36.5729	151.444	28.5727	1.07088e-33	4.7647e-12	0.188669
100192386	FLJ16779	361.759	315.347	136.808	110.898	338.553	123.853	4.53754e-30	4.64507e-12	0.365831
494514	TYMSOS	548.339	536.011	226.299	278.426	542.175	252.362	7.84108e-29	4.51873e-12	0.465462
97	ACYP1	375.234	378.729	153.266	155.73	376.982	154.498	3.89258e-30	3.92336e-12	0.409828
3732	CD82	600.167	595.481	282.873	310.279	597.824	296.576	7.44665e-28	3.08149e-12	0.496093
9459	ARHGEF6	524.498	445.242	214.984	211.179	484.87	213.081	1.98248e-28	2.95425e-12	0.439461
92340	PRR29	124.387	124.417	20.5726	17.6965	124.402	19.1346	9.93548e-33	2.62487e-12	0.153812
9120	SLC16A6	183.471	115.81	403.223	421.178	149.64	412.2	1.95793e-30	2.51757e-12	2.75461
54108	CHRAC1	621.935	510.971	260.243	258.37	566.453	259.306	2.31687e-27	2.49292e-12	0.457772
63895	PIEZO2	435.354	373.252	158.409	167.527	404.303	162.968	5.79577e-30	1.99255e-12	0.403084
147011	PROCA1	399.075	446.024	168.695	184.044	422.549	176.37	5.75444e-30	1.66887e-12	0.417394
90576	ZNF799	240.481	237.097	531.802	493.144	238.789	512.473	9.8575e-27	1.54844e-12	2.14613
100507424	LOC100507424	443.647	431.939	193.382	184.044	437.793	188.713	1.92959e-30	1.46791e-12	0.431056
90507	SCRN2	488.219	508.624	241.728	191.123	498.421	216.425	5.36007e-30	1.45451e-12	0.434222
25850	ZNF345	355.539	358.384	103.892	149.831	356.962	126.861	1.6236e-33	1.24536e-12	0.355391
57405	SPC25	442.61	391.249	180.01	156.909	416.93	168.46	1.22295e-30	1.22206e-12	0.404048
28968	SLC6A16	284.017	341.952	112.121	101.46	312.984	106.79	1.05137e-30	1.18381e-12	0.341201
65263	PYCRL	289.2	292.654	103.892	93.2018	290.927	98.5467	1.09004e-32	1.11227e-12	0.338733
220441	RNF152	178.288	175.28	393.965	457.751	176.784	425.858	2.59524e-28	9.46992e-13	2.40892
284992	CCDC150	736.993	700.336	293.16	390.504	718.664	341.832	4.88912e-29	8.75043e-13	0.475648
401565	FAM166A	476.817	541.489	228.356	227.696	509.153	228.026	3.98468e-29	8.39092e-13	0.447853
TCONS_l2_00009041	TCONS_l2_00009041	213.531	221.447	56.5747	61.348	217.489	58.9613	5.8454e-34	7.773e-13	0.2711
5888	RAD51	356.576	291.089	93.6053	120.337	323.833	106.971	6.24463e-32	7.47686e-13	0.330328
688	KLF5	37.3161	30.5174	147.094	184.044	33.9168	165.569	4.88358e-32	6.43546e-13	4.88163
339942	H1FX-AS1	350.357	368.557	129.607	143.932	359.457	136.77	2.23945e-32	6.38824e-13	0.38049
TCONS_00012453	TCONS_00012453	411.514	344.299	140.922	142.752	377.906	141.837	3.17073e-31	5.66624e-13	0.375324
259266	ASPM	5447.11	4664.47	2207.44	2523.53	5055.79	2365.48	1.49812e-61	5.20823e-13	0.467876
55329	MNS1	499.621	417.072	183.096	193.482	458.346	188.289	1.84446e-30	5.11516e-13	0.410801
167826	OLIG3	317.187	331.779	115.207	116.797	324.483	116.002	4.90704e-33	4.33342e-13	0.357498
343099	CCDC18	802.296	676.861	379.565	344.493	739.579	362.029	1.35854e-27	4.23863e-13	0.489507
TCONS_00006773	TCONS_00006773	606.387	577.484	295.217	264.268	591.935	279.743	5.73868e-30	3.61986e-13	0.47259
TCONS_00012755	TCONS_00012755	363.832	329.432	101.834	136.853	346.632	119.344	2.46108e-34	2.91545e-13	0.344296
8277	TKTL1	492.365	514.884	213.955	233.594	503.625	223.775	2.43117e-31	2.75973e-13	0.444328
114904	C1QTNF6	608.46	629.911	297.274	303.201	619.185	300.237	5.60231e-30	1.85104e-13	0.484891
883	CCBL1	370.051	389.684	141.951	149.831	379.868	145.891	2.41235e-33	1.8007e-13	0.384057
4242	MFNG	486.146	503.146	223.213	211.179	494.646	217.196	9.83965e-32	1.78637e-13	0.439093
8438	RAD54L	669.617	737.114	358.992	340.953	703.365	349.973	1.49664e-28	1.51172e-13	0.497569
80746	TSEN2	555.595	559.486	245.843	267.808	557.541	256.825	1.80848e-31	1.42364e-13	0.460639
349152	DPY19L2P2	534.864	506.276	213.955	244.212	520.57	229.084	2.43936e-32	1.35907e-13	0.440063
4921	DDR2	34.2064	19.5625	148.123	162.808	26.8844	155.465	1.52539e-36	1.31484e-13	5.78273
283417	DPY19L2	536.937	478.889	220.127	218.257	507.913	219.192	4.26763e-32	9.73136e-14	0.431554
410	ARSA	534.864	585.309	258.186	251.291	560.086	254.739	5.46578e-31	9.29627e-14	0.45482
51804	SIX4	173.105	190.147	439.225	441.234	181.626	440.229	9.05668e-31	8.83614e-14	2.42382
27109	ATP5S	468.524	404.552	173.839	171.067	436.538	172.453	7.43287e-33	8.70034e-14	0.395046
8722	CTSF	661.324	773.108	347.677	348.032	717.216	347.855	2.27354e-28	8.02261e-14	0.485006
64093	SMOC1	625.045	705.814	304.475	330.335	665.429	317.405	1.18993e-29	7.58455e-14	0.476993
4968	OGG1	566.997	652.604	259.215	293.763	609.8	276.489	2.39004e-30	7.30765e-14	0.453408
253190	SERHL2	661.324	654.951	328.133	316.178	658.138	322.156	1.59641e-30	7.25936e-14	0.489496
8233	ZRSR2	306.821	294.219	650.094	602.862	300.52	626.478	2.94741e-28	6.6032e-14	2.08465
5971	RELB	37.3161	58.6874	206.755	217.078	48.0017	211.916	4.58974e-36	6.6032e-14	4.41476
9194	SLC16A7	328.589	356.037	683.01	696.064	342.313	689.537	3.94622e-27	6.4841e-14	2.01435
51643	TMBIM4	572.18	521.144	242.757	244.212	546.662	243.485	2.8234e-32	5.68211e-14	0.445402
158056	MAMDC4	758.761	919.436	414.538	417.638	839.098	416.088	4.18631e-27	5.60502e-14	0.495876
3953	LEPR	353.466	305.174	657.295	711.401	329.32	684.348	1.67115e-28	5.50877e-14	2.07806
93953	ACRC	81.8881	93.1173	277.73	284.324	87.5027	281.027	4.07455e-34	5.45807e-14	3.21164
29923	HILPDA	519.316	477.324	203.669	220.617	498.32	212.143	2.7258e-33	5.188e-14	0.425716
79075	DSCC1	498.584	442.112	167.667	205.28	470.348	186.473	3.17422e-34	4.56914e-14	0.396458
83729	INHBE	26.9505	43.8199	168.695	201.741	35.3852	185.218	1.88718e-35	4.39813e-14	5.23433
79666	PLEKHF2	430.172	352.124	796.16	786.906	391.148	791.533	3.85571e-28	3.37458e-14	2.02362
TCONS_l2_00006731	TCONS_l2_00006731	301.638	299.697	66.861	104.999	300.668	85.9302	3.04334e-39	3.36175e-14	0.285798
4092	SMAD7	241.518	227.707	532.83	523.818	234.613	528.324	5.96865e-31	2.50974e-14	2.2519
594	BCKDHB	671.69	607.219	274.644	311.459	639.454	293.052	1.29362e-32	1.82923e-14	0.458284
127703	C1orf216	391.819	395.944	136.808	155.73	393.882	146.269	2.89696e-36	1.69912e-14	0.371352
6752	SSTR2	626.081	645.561	302.417	298.482	635.821	300.449	3.14252e-32	1.48175e-14	0.472538
399726	CASC10	317.187	316.129	100.806	104.999	316.658	102.903	2.85769e-37	1.3391e-14	0.324964
6573	SLC19A1	484.073	489.844	208.812	197.022	486.958	202.917	7.97477e-35	1.20157e-14	0.416702
6641	SNTB1	136.826	114.245	345.62	376.347	125.535	360.983	4.12734e-35	1.08582e-14	2.87555
51559	NT5DC3	823.027	721.464	390.879	351.571	772.245	371.225	5.27905e-31	1.05278e-14	0.480709
8208	CHAF1B	564.924	539.141	219.098	256.01	552.033	237.554	6.96459e-35	9.62197e-15	0.430326
285987	DLX6-AS1	252.92	241.792	56.5747	70.7862	247.356	63.6804	1.76482e-39	7.58252e-15	0.257444
162655	ZNF519	766.016	672.949	324.019	352.751	719.483	338.385	2.96133e-32	6.66699e-15	0.470317
2491	CENPI	465.415	446.807	150.18	193.482	456.111	171.831	1.04179e-37	5.41129e-15	0.376731
10891	PPARGC1A	54.9376	52.4274	205.726	241.853	53.6825	223.789	5.73634e-37	5.37507e-15	4.16876
3613	IMPA2	377.307	403.769	128.579	148.651	390.538	138.615	1.1091e-37	3.59175e-15	0.354933
54982	CLN6	794.004	760.588	364.135	401.122	777.296	382.628	1.31042e-32	2.86336e-15	0.492256
27151	CPAMD8	446.757	490.627	182.068	186.404	468.692	184.236	3.13831e-36	2.23733e-15	0.393085
54498	SMOX	300.602	312.999	654.209	653.592	306.801	653.901	6.80218e-31	2.20342e-15	2.13135
100507057	MFI2-AS1	212.494	206.58	34.9734	50.7301	209.537	42.8518	6.25471e-42	1.78285e-15	0.204507
7083	TK1	539.01	574.354	230.413	246.572	556.682	238.493	1.63648e-35	1.77886e-15	0.428418
26275	HIBCH	690.348	645.561	273.616	325.616	667.954	299.616	4.1331e-35	1.76909e-15	0.448558
94059	LENG9	452.976	586.874	204.697	175.786	519.925	190.242	2.66024e-33	1.49231e-15	0.365902
8471	IRS4	803.333	665.906	324.019	337.414	734.619	330.716	6.12628e-33	1.38359e-15	0.450187
79019	CENPM	297.492	310.652	93.6053	86.1232	304.072	89.8643	5.22801e-40	1.15045e-15	0.295536
70	ACTC1	377.307	421.767	139.894	140.393	399.537	140.143	4.73912e-38	8.57966e-16	0.350764
84612	PARD6B	312.004	265.267	633.636	659.491	288.635	646.564	2.65884e-33	8.40831e-16	2.24007
54532	USP53	195.909	152.587	444.368	504.941	174.248	474.655	1.66635e-36	8.16199e-16	2.72401
337873	HIST2H2BC	101.583	121.287	335.333	361.01	111.435	348.171	2.19559e-37	7.50899e-16	3.12444
195828	ZNF367	677.909	711.291	325.047	326.796	694.6	325.922	3.53444e-34	7.42596e-16	0.469222
79968	WDR76	435.354	399.074	144.008	155.73	417.214	149.869	5.61422e-39	7.18169e-16	0.359213
25799	ZNF324	456.086	525.056	1059.49	919.041	490.571	989.265	2.21002e-27	6.8575e-16	2.01656
55323	LARP6	219.75	233.967	540.031	535.615	226.859	537.823	4.15815e-34	6.33339e-16	2.37074
23649	POLA2	716.262	611.914	303.446	260.729	664.088	282.087	4.53102e-35	5.31328e-16	0.424774
79411	GLB1L	316.15	342.734	92.5767	107.359	329.442	99.9679	1.50549e-40	4.72017e-16	0.303446
1039	CDR2	416.696	394.379	865.078	784.547	405.538	824.812	3.60997e-30	4.09737e-16	2.03387
163059	ZNF433	360.722	323.172	719.013	730.277	341.947	724.645	2.56239e-32	3.98892e-16	2.11917
124602	KIF19	394.929	442.894	145.037	152.19	418.911	148.614	1.36075e-38	3.94032e-16	0.354761
119032	BORCS7	653.032	597.829	238.642	289.044	625.43	263.843	2.48351e-37	3.84169e-16	0.421858
3622	ING2	278.834	261.354	617.178	601.683	270.094	609.43	6.09221e-34	3.25023e-16	2.25636
80219	COQ10B	227.006	229.272	560.603	527.357	228.139	543.98	9.81644e-35	2.96987e-16	2.38442
90993	CREB3L1	19.6946	20.345	149.151	145.112	20.0198	147.132	2.97034e-41	2.89717e-16	7.34931
11245	GPR176	267.432	298.914	620.264	666.57	283.173	643.417	3.2764e-33	2.27328e-16	2.27217
4690	NCK1	380.417	392.814	812.618	770.39	386.616	791.504	8.51962e-31	2.22232e-16	2.04726
654320	SNORA8	338.955	348.212	699.469	766.85	343.583	733.159	6.51182e-32	2.10764e-16	2.13386
64856	VWA1	521.389	546.184	222.184	212.359	533.786	217.271	3.22675e-38	1.77445e-16	0.407038
1075	CTSC	449.866	455.414	150.18	179.325	452.64	164.752	7.43874e-41	1.56955e-16	0.363981
1134	CHRNA1	213.531	232.402	46.2884	47.1908	222.967	46.7396	4.58285e-43	1.35925e-16	0.209626
340120	ANKRD34B	413.587	392.814	113.149	148.651	403.2	130.9	6.34952e-43	1.01952e-16	0.324653
89790	SIGLEC10	159.63	144.762	18.5153	18.8763	152.196	18.6958	3.02221e-43	1.01164e-16	0.12284
4507	MTAP	1012.72	867.008	444.368	463.649	939.863	454.009	1.21328e-33	8.56015e-17	0.483059
11339	OIP5	446.757	424.897	158.409	153.37	435.827	155.89	3.39941e-41	6.89042e-17	0.357687
84144	SYDE2	317.187	304.392	668.61	697.244	310.789	682.927	3.25814e-34	6.0254e-17	2.19739
9768	KIAA0101	547.303	459.327	182.068	187.583	503.315	184.825	3.6094e-39	5.72077e-17	0.367217
TCONS_00000807	TCONS_00000807	1.03656	1.565	79.2045	77.8648	1.30078	78.5347	8.74701e-41	5.55355e-17	60.3752
604	BCL6	424.989	417.072	821.876	897.805	421.03	859.84	1.3388e-31	4.8333e-17	2.04223
8490	RGS5	1121.56	887.353	442.311	475.447	1004.45	458.879	2.55499e-33	4.74479e-17	0.456844
10535	RNASEH2A	938.085	863.096	397.051	461.29	900.59	429.171	9.40223e-36	3.44071e-17	0.476544
339201	ASB16-AS1	417.733	407.682	140.922	140.393	412.707	140.657	9.0051e-43	2.32975e-17	0.340817
283932	FBXL19-AS1	409.44	334.909	104.92	114.438	372.175	109.679	1.47708e-41	2.22225e-17	0.294697
6662	SOX9	402.185	380.294	781.759	876.569	391.239	829.164	5.35371e-33	2.19801e-17	2.11933
23034	SAMD4A	259.14	279.352	603.806	666.57	269.246	635.188	1.09156e-35	1.89329e-17	2.35914
23462	HEY1	111.948	89.9873	333.276	355.111	100.968	344.193	6.12562e-43	1.44447e-17	3.40894
TCONS_00009909	TCONS_00009909	420.843	323.172	103.892	103.82	372.007	103.856	1.33959e-40	1.26801e-17	0.279177
10019	SH2B3	400.111	407.682	872.278	808.142	403.897	840.21	1.22266e-32	1.21437e-17	2.08026
221749	PXDC1	60.1204	65.7299	258.186	266.628	62.9251	262.407	7.49901e-44	1.0117e-17	4.17015
10849	CD3EAP	817.844	844.316	399.109	396.403	831.08	397.756	2.07596e-36	8.75723e-18	0.478601
148113	CILP2	377.307	507.059	120.35	140.393	442.183	130.371	3.47072e-39	4.51257e-18	0.294835
11135	CDC42EP1	38.3527	40.6899	214.984	207.639	39.5213	211.312	1.78385e-45	3.74002e-18	5.34678
90381	TICRR	991.986	924.913	459.798	483.706	958.45	471.752	2.6846e-36	3.72855e-18	0.492203
51668	HSPB11	788.821	723.029	312.704	351.571	755.925	332.137	1.13396e-39	2.91729e-18	0.439379
25896	INTS7	1036.56	1010.21	462.884	537.975	1023.38	500.429	5.31786e-37	1.81711e-18	0.488996
3433	IFIT2	6.21935	5.47749	105.949	112.078	5.84842	109.014	3.50604e-45	1.80398e-18	18.6398
51043	ZBTB7B	154.447	147.11	416.595	473.088	150.778	444.841	8.3788e-42	1.78445e-18	2.9503
2139	EYA2	734.92	722.246	331.219	314.998	728.583	323.109	6.06524e-40	1.6659e-18	0.443476
374393	FAM111B	360.722	342.734	102.863	97.9209	351.728	100.392	1.29844e-46	1.33616e-18	0.285425
4313	MMP2	576.326	565.746	224.241	226.516	571.036	225.379	5.49756e-43	1.3325e-18	0.394683
192669	AGO3	445.72	429.592	925.767	878.928	437.656	902.348	5.51262e-34	1.29319e-18	2.06177
200197	TMEM51-AS1	386.636	420.984	849.649	862.412	403.81	856.03	1.98585e-34	1.25928e-18	2.11988
TCONS_00003267	TCONS_00003267	725.591	676.861	308.589	293.763	701.226	301.176	8.91994e-41	1.24053e-18	0.429499
6239	RREB1	367.978	396.727	804.389	845.895	382.352	825.142	4.25645e-35	1.11671e-18	2.15807
129804	FBLN7	331.699	341.169	94.634	90.8423	336.434	92.7381	5.05311e-47	1.11444e-18	0.27565
7325	UBE2E2	403.221	370.904	808.503	858.872	387.063	833.688	6.73778e-36	1.03861e-18	2.15388
4288	MKI67	12745.5	11124.8	5279.96	5836.32	11935.1	5558.14	4.88933e-76	1.03331e-18	0.465695
80174	DBF4B	752.541	819.276	351.792	355.111	785.909	353.451	1.12407e-38	9.33608e-19	0.449736
1787	TRDMT1	1123.63	1005.51	451.569	543.874	1064.57	497.721	7.55499e-38	9.00074e-19	0.467533
84915	FAM222A	280.907	305.174	670.667	699.603	293.041	685.135	8.02243e-38	8.49387e-19	2.33802
79073	TMEM109	691.384	813.798	327.104	300.841	752.591	313.973	2.5549e-38	7.04397e-19	0.417189
2013	EMP2	1011.68	986.731	444.368	515.559	999.206	479.964	3.09524e-38	5.96163e-19	0.480345
TCONS_00003270	TCONS_00003270	144.082	175.28	15.4295	16.5168	159.681	15.9731	6.52462e-47	5.61202e-19	0.100032
9865	TRIL	779.492	848.228	330.19	384.605	813.86	357.398	1.11017e-39	5.4986e-19	0.439139
53833	IL20RB	22.8043	32.8649	201.612	182.864	27.8346	192.238	8.45395e-48	5.11594e-19	6.90644
23483	TGDS	298.529	241.01	662.438	683.087	269.769	672.762	4.84021e-41	4.15643e-19	2.49384
9949	AMMECR1	402.185	368.557	849.649	818.76	385.371	834.204	1.23258e-36	3.96531e-19	2.16468
8318	CDC45	631.264	682.339	277.73	257.19	656.801	267.46	5.42734e-42	3.17969e-19	0.407216
3070	HELLS	1136.07	956.996	460.826	501.402	1046.53	481.114	5.77907e-38	2.57635e-19	0.459723
23336	SYNM	296.456	281.699	715.927	658.311	289.078	687.119	2.54447e-39	2.02925e-19	2.37694
64577	ALDH8A1	138.899	143.98	416.595	448.312	141.439	432.454	2.15959e-44	2.0286e-19	3.05752
55157	DARS2	940.158	849.011	414.538	407.021	894.585	410.779	1.15208e-39	1.7123e-19	0.459184
7128	TNFAIP3	107.802	114.245	389.851	363.369	111.023	376.61	8.71754e-46	1.38021e-19	3.39217
168090	C6orf118	398.038	348.212	93.6053	109.719	373.125	101.662	1.24536e-48	1.12612e-19	0.272461
55765	C1orf106	612.606	646.344	241.728	258.37	629.475	250.049	3.75177e-44	1.00913e-19	0.397234
25821	MTO1	351.393	334.127	798.217	750.333	342.76	774.275	1.77229e-38	9.96777e-20	2.25894
4734	NEDD4	152.374	139.285	430.996	456.571	145.829	443.783	1.4618e-45	9.3499e-20	3.04317
64651	CSRNP1	277.798	312.999	747.814	683.087	295.398	715.45	3.06415e-39	7.38206e-20	2.42198
10309	CCNO	177.251	194.842	24.6871	21.2359	186.047	22.9615	9.06656e-51	6.74231e-20	0.123418
644192	NR2F2-AS1	464.378	408.464	133.722	135.674	436.421	134.698	7.87498e-48	6.64569e-20	0.308642
57291	DANCR	815.771	795.018	355.906	364.549	805.395	360.227	6.92761e-42	6.24987e-20	0.447268
25906	ANAPC15	609.496	621.304	245.843	238.313	615.4	242.078	5.18031e-45	6.24987e-20	0.393367
118427	OLFM3	1119.48	1113.5	498.886	583.986	1116.49	541.436	4.85046e-39	5.76618e-20	0.484945
445	ASS1	178.288	189.365	533.859	499.043	183.826	516.451	4.21853e-44	4.1318e-20	2.80945
3487	IGFBP4	724.554	667.471	263.329	297.302	696.013	280.316	7.60544e-45	4.08103e-20	0.402745
10105	PPIF	753.578	760.588	337.391	313.819	757.083	325.605	5.46592e-43	3.77485e-20	0.430078
8847	DLEU2	747.358	684.686	271.558	309.1	716.022	290.329	1.14848e-44	3.66636e-20	0.405475
57282	SLC4A10	415.66	392.814	907.252	852.973	404.237	880.113	6.99555e-38	2.72452e-20	2.17722
TCONS_00030032	TCONS_00030032	760.834	639.301	265.387	274.886	700.067	270.136	8.31012e-44	2.43446e-20	0.385872
100302739	PCNA-AS1	865.526	932.738	398.08	421.178	899.132	409.629	1.31336e-40	2.21988e-20	0.455582
219854	TMEM218	804.369	795.801	351.792	355.111	800.085	353.451	7.42345e-43	2.14923e-20	0.441767
1138	CHRNA5	854.124	813.798	357.963	382.245	833.961	370.104	8.00754e-43	1.99335e-20	0.443791
126567	C2CD4C	946.378	1048.55	453.626	477.807	997.463	465.716	3.4745e-39	1.81741e-20	0.466901
9854	C2CD2L	564.924	595.481	1227.16	1111.34	580.203	1169.25	7.42872e-34	1.80693e-20	2.01524
387914	SHISA2	122.314	122.852	389.851	427.077	122.583	408.464	1.77069e-47	1.55521e-20	3.33214
899	CCNF	1137.1	1114.28	533.859	580.447	1125.69	557.153	2.47202e-39	1.24372e-20	0.494943
9319	TRIP13	446.757	439.764	142.98	129.775	443.26	136.377	4.76998e-51	6.85481e-21	0.307668
5937	RBMS1	517.243	439.764	1013.2	1062.97	478.503	1038.09	6.19504e-39	5.40667e-21	2.16944
64785	GINS3	373.161	329.432	78.1759	93.2018	351.296	85.6888	2.14701e-52	5.29228e-21	0.243922
84333	PCGF5	674.799	581.396	1228.18	1400.39	628.098	1314.29	2.1721e-36	4.50938e-21	2.09249
9843	HEPH	1153.69	1126.8	533.859	585.166	1140.24	559.512	3.14658e-40	4.14433e-21	0.490696
6790	AURKA	783.638	741.026	321.961	318.538	762.332	320.25	2.54499e-45	3.77979e-21	0.420092
6617	SNAPC1	330.662	259.007	741.642	773.929	294.835	757.786	1.13659e-44	3.76729e-21	2.57021
114880	OSBPL6	519.316	502.364	1036.86	1065.33	510.84	1051.1	3.46622e-37	3.1266e-21	2.05758
3017	HIST1H2BD	201.092	194.842	544.145	553.312	197.967	548.729	1.73244e-46	3.10014e-21	2.77182
8404	SPARCL1	339.991	334.909	82.2904	82.5839	337.45	82.4371	1.37239e-53	3.0872e-21	0.244294
41	ASIC1	1095.64	1124.45	512.258	562.75	1110.05	537.504	1.51858e-40	2.7176e-21	0.484218
734	OSGIN2	332.735	299.697	762.215	752.693	316.216	757.454	2.74476e-43	1.72304e-21	2.39537
80271	ITPKC	458.159	469.499	1002.91	969.771	463.829	986.343	2.20882e-38	1.20017e-21	2.12652
8370	HIST2H4A	298.529	295.784	765.301	696.064	297.157	730.682	5.49756e-43	1.13085e-21	2.45891
7444	VRK2	789.857	766.848	335.333	311.459	778.353	323.396	1.29844e-46	7.26675e-22	0.415488
4923	NTSR1	452.976	491.409	146.065	146.291	472.192	146.178	1.06485e-51	7.06055e-22	0.309574
64427	TTC31	725.591	777.803	310.646	302.021	751.697	306.334	3.70724e-46	6.58244e-22	0.407523
51053	GMNN	863.453	788.758	331.219	356.29	826.106	343.755	1.00381e-46	3.82842e-22	0.416115
5984	RFC4	1200.33	1225.39	603.806	606.402	1212.86	605.104	2.54805e-40	3.25181e-22	0.498905
57082	CASC5	1620.14	1376.41	637.751	750.333	1498.28	694.042	1.05887e-41	2.42946e-22	0.463227
51385	ZNF589	1019.97	1021.94	456.712	489.604	1020.96	473.158	8.43959e-44	2.17757e-22	0.463445
54769	DIRAS2	203.165	239.445	615.121	625.278	221.305	620.199	8.41526e-48	1.62771e-22	2.80246
6238	RRBP1	524.498	472.629	1066.69	1065.33	498.564	1066.01	2.21334e-40	1.61959e-22	2.13816
8764	TNFRSF14	8.29247	13.3025	146.065	163.988	10.7975	155.027	9.88353e-56	1.41646e-22	14.3577
5521	PPP2R2B	627.118	598.611	1211.73	1248.2	612.864	1229.96	1.47495e-37	1.37691e-22	2.00691
90	ACVR1	524.498	525.056	1058.46	1197.47	524.777	1127.96	4.31394e-39	1.30043e-22	2.14941
6550	SLC9A3	674.799	724.594	279.787	225.336	699.696	252.562	6.15263e-50	1.1579e-22	0.360959
26511	CHIC2	393.892	342.734	877.422	861.232	368.313	869.327	2.52938e-44	9.97841e-23	2.36029
54795	TRPM4	415.66	440.547	965.884	937.917	428.103	951.9	3.86245e-41	8.03612e-23	2.22353
51009	DERL2	533.827	545.401	1125.32	1111.34	539.614	1118.33	9.89965e-39	7.90927e-23	2.07247
93210	PGAP3	501.694	582.179	161.495	179.325	541.936	170.41	2.9508e-51	7.76935e-23	0.314446
4609	MYC	437.428	405.334	1072.86	910.782	421.381	991.822	2.3244e-41	5.90923e-23	2.35374
4017	LOXL2	1548.62	1654.2	648.037	830.558	1601.41	739.297	2.52959e-42	5.04935e-23	0.461654
10794	ZNF460	227.006	189.365	639.808	579.267	208.185	609.537	3.56583e-50	4.8556e-23	2.92786
9619	ABCG1	440.537	496.104	1070.8	1013.42	468.321	1042.11	1.9255e-40	4.19195e-23	2.22521
1104	RCC1	1017.9	995.338	463.912	454.211	1006.62	459.062	3.0123e-45	3.84137e-23	0.456043
25972	UNC50	1049	1029.77	452.597	494.323	1039.38	473.46	1.31632e-45	3.14698e-23	0.455521
55872	PBK	1388.99	1255.13	645.98	635.896	1322.06	640.938	1.13205e-42	2.21409e-23	0.484803
79695	GALNT12	600.167	610.349	216.012	208.819	605.258	212.416	2.5519e-53	1.99065e-23	0.350951
6478	SIAH2	180.361	196.407	577.062	545.054	188.384	561.058	8.77693e-51	1.95571e-23	2.97826
84275	SLC25A33	428.099	427.244	962.798	947.355	427.671	955.076	8.87473e-43	1.40514e-23	2.2332
2648	KAT2A	1580.75	1870.17	860.963	828.198	1725.46	844.581	4.71864e-39	9.11939e-24	0.489481
25976	TIPARP	640.593	644.779	1269.33	1315.44	642.686	1292.39	1.96971e-38	8.96078e-24	2.01091
116496	FAM129A	70.486	54.7749	306.532	317.358	62.6304	311.945	2.08799e-59	8.83003e-24	4.98073
4774	NFIA	212.494	191.712	566.775	627.637	202.103	597.206	1.07037e-51	7.29347e-24	2.95496
79990	PLEKHH3	642.666	733.984	1429.8	1393.31	688.325	1411.55	8.91283e-38	7.08555e-24	2.05071
55062	WIPI1	364.868	348.994	846.563	849.434	356.931	847.998	5.96974e-46	6.16872e-24	2.3758
54478	FAM64A	1232.47	1305.21	631.579	576.907	1268.84	604.243	5.37745e-43	5.13308e-24	0.476218
953	ENTPD1	1376.55	1198.01	582.205	600.503	1287.28	591.354	7.06393e-45	3.52833e-24	0.459383
TCONS_00017361	TCONS_00017361	2762.43	2495.39	549.289	713.761	2628.91	631.525	1.08185e-147	3.16881e-24	0.240223
54938	SARS2	632.3	709.726	237.614	235.954	671.013	236.784	5.0041e-52	2.82447e-24	0.352875
64773	PCED1A	1460.51	1771.58	699.469	775.109	1616.04	737.289	3.56641e-41	2.37842e-24	0.456231
723790	HIST2H2AA4	431.208	469.499	987.485	1080.67	450.354	1034.08	1.6909e-43	1.76609e-24	2.29614
6941	TCF19	545.23	559.486	150.18	186.404	552.358	168.292	7.47688e-59	1.63014e-24	0.304679
3164	NR4A1	711.079	686.251	1489.46	1352.02	698.665	1420.74	4.07028e-39	1.57247e-24	2.0335
148254	ZNF555	631.264	564.181	1241.56	1285.95	597.723	1263.75	5.4923e-42	1.47803e-24	2.11428
64418	TMEM168	1301.92	1239.48	600.72	619.379	1270.7	610.05	4.90036e-45	1.16661e-24	0.48009
55175	KLHL11	312.004	299.697	761.186	789.266	305.85	775.226	3.18951e-49	9.53113e-25	2.53466
155400	NSUN5P1	750.468	925.696	298.303	306.74	838.082	302.521	5.36958e-48	8.61191e-25	0.360969
146909	KIF18B	1163.02	1191.75	530.773	566.289	1177.38	548.531	3.98983e-46	7.78782e-25	0.465891
51435	SCARA3	366.942	352.907	77.1473	80.2243	359.924	78.6858	4.51866e-62	7.37582e-25	0.218618
1763	DNA2	1030.34	937.433	381.622	431.796	983.886	406.709	1.54651e-50	7.08394e-25	0.41337
2308	FOXO1	542.12	504.711	1101.66	1235.22	523.416	1168.44	1.06139e-43	5.57409e-25	2.23234
54741	LEPROT	1712.39	1638.55	776.616	891.906	1675.47	834.261	1.65851e-44	4.91472e-25	0.497926
114799	ESCO1	734.92	680.774	1396.88	1471.17	707.847	1434.03	9.46675e-41	4.48415e-25	2.0259
7286	TUFT1	278.834	274.657	778.673	701.963	276.746	740.318	6.13586e-50	4.37741e-25	2.67509
152518	NFXL1	673.763	623.651	1328.99	1337.86	648.707	1333.42	2.3445e-41	4.14856e-25	2.05551
TCONS_00021603	TCONS_00021603	332.735	336.474	72.0041	47.1908	334.605	59.5974	5.36324e-66	3.67813e-25	0.178113
646719	NIPBL-AS1	1435.63	1338.85	670.667	678.368	1387.24	674.517	3.27546e-45	3.30923e-25	0.486228
55324	ABCF3	695.531	802.061	1602.61	1510.11	748.796	1556.36	2.55539e-39	2.4233e-25	2.07848
7516	XRCC2	777.419	600.176	204.697	213.538	688.797	209.118	5.83816e-53	2.33985e-25	0.303598
10036	CHAF1A	1376.55	1345.11	625.407	684.266	1360.83	654.837	5.96387e-46	2.29153e-25	0.481203
79924	ADM2	67.3763	61.8174	314.761	332.695	64.5968	323.728	1.35411e-61	2.12798e-25	5.01151
9518	GDF15	109.875	118.157	426.882	438.874	114.016	432.878	7.66351e-59	2.11659e-25	3.79663
64783	RBM15	665.47	679.991	1360.88	1367.35	672.731	1364.12	1.64405e-40	1.61219e-25	2.02773
8013	NR4A3	146.155	128.33	505.057	469.548	137.242	487.303	9.1996e-59	1.08595e-25	3.55068
64946	CENPH	1478.13	1333.38	669.638	663.031	1405.75	666.334	2.3875e-46	1.05269e-25	0.474005
51244	CCDC174	660.288	645.561	1451.4	1302.47	652.924	1376.93	1.89708e-41	9.60155e-26	2.10887
56605	ERO1B	537.974	512.536	1223.04	1111.34	525.255	1167.19	4.31556e-44	9.47054e-26	2.22214
23145	SSPO	1166.13	1274.69	570.89	497.863	1220.41	534.376	4.72686e-47	8.37752e-26	0.437867
84722	PSRC1	1047.96	1108.02	470.084	481.346	1077.99	475.715	9.61234e-49	8.37752e-26	0.441299
126969	SLC44A3	511.023	486.714	140.922	141.572	498.869	141.247	1.32194e-61	8.37752e-26	0.283135
7153	TOP2A	15627.2	13272.7	5750.04	5981.43	14449.9	5865.74	1.43169e-103	5.94914e-26	0.405935
26229	B3GAT3	897.659	967.951	368.25	391.684	932.805	379.967	2.26332e-51	5.82757e-26	0.407338
127544	RNF19B	605.35	584.526	1252.87	1256.45	594.938	1254.66	3.23154e-43	4.42096e-26	2.1089
57396	CLK4	694.494	607.219	1438.03	1360.27	650.856	1399.15	3.65621e-44	2.73342e-26	2.14971
58494	JAM2	1769.4	1725.41	764.272	913.142	1747.41	838.707	2.85234e-47	2.27294e-26	0.479972
8864	PER2	497.548	488.279	1118.12	1083.03	492.913	1100.57	6.80591e-46	2.08758e-26	2.2328
9837	GINS1	1224.18	1156.53	531.802	546.233	1190.35	539.018	1.7141e-49	2.02723e-26	0.452821
118980	SFXN2	391.819	401.422	94.634	77.8648	396.62	86.2494	4.80819e-66	1.40571e-26	0.217461
54857	GDPD2	476.817	495.322	113.149	139.213	486.069	126.181	4.94766e-65	1.12207e-26	0.259595
641364	SLC7A11-AS1	44.572	32.0824	283.902	258.37	38.3272	271.136	6.35812e-67	9.82574e-27	7.07423
8139	GAN	220.787	175.28	613.064	670.109	198.033	641.586	2.29798e-59	8.88863e-27	3.23979
643180	CCT6P3	790.894	885.788	1683.87	1690.61	838.341	1687.24	2.46294e-40	8.58646e-27	2.01259
55723	ASF1B	554.559	573.571	168.695	172.246	564.065	170.471	4.99781e-62	7.94739e-27	0.302218
133418	EMB	938.085	799.713	317.847	316.178	868.899	317.012	4.9414e-55	7.57908e-27	0.364844
79682	CENPU	1847.15	1685.5	860.963	904.883	1766.32	882.923	3.40118e-46	7.3787e-27	0.499865
54187	NANS	176.215	154.935	585.291	532.076	165.575	558.683	1.9176e-59	7.04189e-27	3.37421
147339	C18orf25	868.636	819.276	1622.15	1797.97	843.956	1710.06	3.12053e-42	6.26886e-27	2.02624
64641	EBF2	1577.64	1568.13	806.446	747.974	1572.88	777.21	3.70903e-46	5.41787e-27	0.49413
548645	DNAJC25	583.582	528.969	1211.73	1248.2	556.276	1229.96	1.19989e-46	4.83109e-27	2.21106
5983	RFC3	898.696	792.671	306.532	314.998	845.683	310.765	1.41468e-56	3.84519e-27	0.367472
65977	PLEKHA3	655.105	610.349	1357.79	1326.06	632.727	1341.93	1.11021e-44	3.54848e-27	2.12086
79973	ZNF442	150.301	132.242	505.057	507.301	141.272	506.179	2.19352e-62	3.0851e-27	3.58302
57326	PBXIP1	1739.34	1859.22	937.082	843.535	1799.28	890.309	5.60837e-45	2.38261e-27	0.494814
401152	C4orf3	1778.73	1686.28	832.162	900.164	1732.51	866.163	5.80928e-47	2.35877e-27	0.499947
143888	KDELC2	810.588	731.636	267.444	276.066	771.112	271.755	5.13769e-59	1.73154e-27	0.352419
79086	SMIM7	991.986	1027.42	418.652	424.717	1009.7	421.685	2.22514e-53	1.65091e-27	0.417632
55839	CENPN	1050.03	1018.81	432.025	440.054	1034.42	436.039	6.94115e-54	1.33849e-27	0.421529
79701	OGFOD3	801.259	799.713	296.246	298.482	800.486	297.364	1.78903e-58	1.20142e-27	0.371479
4925	NUCB2	1110.15	918.653	2099.43	2085.83	1014.4	2092.63	1.41649e-44	1.1283e-27	2.06292
9088	PKMYT1	976.438	1106.45	429.967	396.403	1041.45	413.185	4.23324e-52	1.00122e-27	0.396742
27309	ZNF330	750.468	692.511	1488.43	1504.21	721.49	1496.32	7.61963e-45	6.75283e-28	2.07393
206338	LVRN	29.0236	29.7349	255.1	239.493	29.3793	247.297	6.50597e-69	4.29647e-28	8.41739
3633	INPP5B	550.412	600.176	1290.93	1261.17	575.294	1276.05	3.3025e-46	3.40151e-28	2.21809
55789	DEPDC1B	1294.66	1243.39	581.176	563.93	1269.03	572.553	1.29395e-51	2.46865e-28	0.451175
83990	BRIP1	1110.15	1048.55	398.08	466.009	1079.35	432.044	8.16874e-57	2.42273e-28	0.400282
163051	ZNF709	612.606	556.356	1300.19	1285.95	584.481	1293.07	5.94077e-48	2.23793e-28	2.21234
51050	PI15	3970.02	3245.02	749.871	893.086	3607.52	821.479	8.05649e-157	2.1615e-28	0.227713
11065	UBE2C	1556.91	1503.18	742.671	738.536	1530.04	740.603	3.38626e-49	1.81753e-28	0.48404
112574	SNX18	747.358	674.514	1502.83	1500.67	710.936	1501.75	2.69684e-46	1.8152e-28	2.11235
109	ADCY3	1556.91	1619.77	766.33	786.906	1588.34	776.618	5.86654e-48	1.69784e-28	0.488949
54858	PGPEP1	525.535	525.056	1216.87	1157.35	525.296	1187.11	2.99071e-48	1.52442e-28	2.25989
51193	ZNF639	730.773	724.594	1464.77	1589.15	727.684	1526.96	3.35038e-45	1.41709e-28	2.09838
64105	CENPK	897.659	936.651	320.933	369.268	917.155	345.1	1.17035e-58	1.3482e-28	0.376273
91612	CHURC1	1168.2	1084.54	444.368	481.346	1126.37	462.857	5.91108e-57	2.16653e-29	0.410927
5333	PLCD1	609.496	597.829	1348.53	1298.93	603.662	1323.73	5.45356e-48	1.71653e-29	2.19283
57835	SLC4A5	731.81	748.851	1648.89	1501.85	740.331	1575.37	1.08661e-45	1.35439e-29	2.12793
11169	WDHD1	1486.42	1339.64	628.493	624.098	1413.03	626.296	1.13571e-53	9.02374e-30	0.443229
163859	SDE2	725.591	701.119	1523.4	1479.43	713.355	1501.42	7.2562e-47	8.74985e-30	2.10473
91695	RRP7BP	1704.1	1812.27	875.364	845.895	1758.18	860.63	1.50735e-48	7.65845e-30	0.489499
5893	RAD52	597.057	598.611	1287.85	1376.79	597.834	1332.32	4.99925e-49	6.49969e-30	2.22857
7779	SLC30A1	348.284	353.689	893.88	941.456	350.986	917.668	2.10235e-56	5.44504e-30	2.61454
254778	C8orf46	1094.61	1060.29	451.569	421.178	1077.45	436.373	2.91926e-58	4.14375e-30	0.405007
23516	SLC39A14	941.195	899.091	1795.99	1889.99	920.143	1842.99	3.09184e-45	4.00868e-30	2.00294
1953	MEGF6	2385.12	2779.43	1283.73	1280.05	2582.28	1281.89	4.05277e-46	3.39717e-30	0.496419
6310	ATXN1	577.363	620.521	1418.48	1307.18	598.942	1362.83	8.53077e-49	2.66398e-30	2.2754
55388	MCM10	1110.15	1018.03	381.622	434.155	1064.09	407.889	1.3444e-60	2.5217e-30	0.383321
63967	CLSPN	1173.38	1048.55	447.454	419.998	1110.97	433.726	3.71725e-59	1.34461e-30	0.390404
201163	FLCN	549.376	576.701	1285.79	1269.43	563.039	1277.61	2.64718e-50	1.33247e-30	2.26913
80162	ATHL1	655.105	800.496	196.468	219.437	727.8	207.953	3.01668e-62	1.08974e-30	0.285728
10024	TROAP	1496.79	1518.83	710.783	697.244	1507.81	704.014	1.09821e-52	8.65097e-31	0.466911
24137	KIF4A	2178.85	1931.99	994.685	982.748	2055.42	988.717	3.26686e-52	4.46889e-31	0.48103
1870	E2F2	596.021	631.476	161.495	180.505	613.749	171	1.08049e-70	4.04669e-31	0.278615
144108	SPTY2D1	872.782	801.278	1735.3	1750.78	837.03	1743.04	1.24698e-48	2.34542e-31	2.08241
284391	ZNF844	563.888	486.714	1289.9	1252.92	525.301	1271.41	3.16152e-55	2.08488e-31	2.42034
TCONS_00023262	TCONS_00023262	1154.73	1025.07	414.538	418.818	1089.9	416.678	4.63786e-61	2.02141e-31	0.382309
123720	WHAMM	250.847	265.267	772.501	763.311	258.057	767.906	3.23966e-63	1.71557e-31	2.97572
55120	FANCL	1367.22	1441.36	634.665	602.862	1404.29	618.764	4.38576e-55	1.05205e-31	0.440623
56603	CYP26B1	1044.85	1134.62	438.196	388.144	1089.74	413.17	4.11953e-60	9.60002e-32	0.379147
3693	ITGB5	1107.04	1166.71	437.168	471.908	1136.87	454.538	5.42687e-60	7.26004e-32	0.399814
10263	CDK2AP2	438.464	477.324	1131.49	1137.3	457.894	1134.4	8.34265e-56	4.37306e-32	2.47742
90187	EMILIN3	1060.4	1127.58	438.196	419.998	1093.99	429.097	1.86837e-60	4.07942e-32	0.392232
54443	ANLN	1883.43	1844.35	811.589	927.299	1863.89	869.444	3.05614e-55	3.70283e-32	0.466468
54878	DPP8	884.184	752.764	1833.02	1802.69	818.474	1817.85	4.82747e-53	1.25036e-32	2.22103
56241	SUSD2	509.987	532.099	104.92	128.595	521.043	116.758	7.91566e-79	6.46573e-33	0.224084
51512	GTSE1	1407.65	1435.1	607.92	639.435	1421.37	623.678	5.28999e-58	4.61505e-33	0.438785
5600	MAPK11	1934.22	2420.27	921.653	886.007	2177.24	903.83	3.06403e-52	4.08315e-33	0.415126
283131	NEAT1	122.314	111.897	536.945	483.706	117.106	510.325	2.23532e-74	3.36027e-33	4.35782
151246	SGOL2	1466.73	1227.74	466.998	527.357	1347.23	497.178	2.79126e-62	2.82048e-33	0.369036
23099	ZBTB43	832.356	815.363	1709.58	1941.9	823.86	1825.74	3.84499e-52	1.60326e-33	2.21608
6570	SLC18A1	1031.38	1075.94	407.338	379.886	1053.66	393.612	5.71666e-65	8.31296e-34	0.373568
26608	TBL2	963.999	916.306	1935.88	1932.46	940.152	1934.17	1.5725e-50	3.30425e-34	2.0573
753	LDLRAD4	415.66	441.329	1090.35	1121.96	428.494	1106.15	2.12049e-60	3.19369e-34	2.58149
TCONS_l2_00022365	TCONS_l2_00022365	1759.04	1662.03	799.246	746.794	1710.53	773.02	1.95537e-58	2.66813e-34	0.451918
11159	RABL2A	1870.99	2014.93	903.137	932.018	1942.96	917.578	9.80457e-55	2.40554e-34	0.472258
58477	SRPRB	644.739	631.476	1430.82	1477.07	638.108	1453.95	1.8634e-55	1.60551e-34	2.27853
128239	IQGAP3	1673	1503.18	681.982	676.008	1588.09	678.995	5.18363e-61	1.16993e-34	0.427554
26973	CHORDC1	1352.71	1223.83	2510.89	2700.49	1288.27	2605.69	4.81307e-51	7.88491e-35	2.02263
122953	JDP2	114.021	105.637	523.573	486.065	109.829	504.819	2.37793e-79	3.92544e-35	4.59639
126961	HIST2H3C	124.387	142.415	539.002	627.637	133.401	583.32	3.94137e-76	2.50721e-35	4.37268
260294	NSUN5P2	1624.29	1953.9	733.413	694.884	1789.09	714.149	7.63222e-58	1.40431e-35	0.399168
100775107	RBM5-AS1	827.173	818.493	1733.24	1886.45	822.833	1809.85	1.32212e-54	8.993e-36	2.19953
4616	GADD45B	119.204	113.462	627.464	496.683	116.333	562.074	2.79526e-74	8.16022e-36	4.83158
11130	ZWINT	1598.37	1461.71	629.522	652.413	1530.04	640.967	8.67398e-64	5.74981e-36	0.418922
1143	CHRNB4	1410.76	1388.93	592.491	582.806	1399.85	587.649	1.8915e-63	5.59168e-36	0.419795
116151	FAM210B	1764.22	1659.68	715.927	779.828	1711.95	747.877	9.39448e-63	3.48123e-36	0.436857
100505687	LINC00888	523.462	521.144	1279.62	1282.41	522.303	1281.01	1.28661e-60	2.92878e-36	2.45262
8496	PPFIBP1	1092.53	1018.81	2138.52	2245.1	1055.67	2191.81	1.6579e-53	2.2641e-36	2.07622
10714	POLD3	1399.35	1410.84	569.861	598.143	1405.1	584.002	1.96684e-64	1.6106e-36	0.415631
65267	WNK3	1183.75	1157.32	2295.9	2486.95	1170.53	2391.43	2.38954e-52	9.65143e-37	2.04303
7404	UTY	1276	1183.92	2470.77	2455.1	1229.96	2462.94	5.18859e-52	8.29043e-37	2.00245
2535	FZD2	2732.37	2950.8	1318.7	1459.38	2841.58	1389.04	5.12735e-56	5.2722e-37	0.488826
4247	MGAT2	840.649	838.838	1826.85	1797.97	839.743	1812.41	6.87971e-55	5.21233e-37	2.15829
4638	MYLK	806.442	791.888	217.041	248.931	799.165	232.986	1.47693e-80	4.55294e-37	0.291537
414777	HCG18	1944.58	1840.44	814.675	883.647	1892.51	849.161	1.1562e-62	3.46087e-37	0.448696
56265	CPXM1	2167.44	2487.56	1069.78	983.928	2327.5	1026.85	5.9474e-58	3.03316e-37	0.441182
9133	CCNB2	2306.34	2205.08	1064.63	1114.88	2255.71	1089.76	1.93317e-59	2.51879e-37	0.48311
55771	PRR11	2531.27	2237.16	1104.75	1078.31	2384.22	1091.53	8.31726e-62	1.07895e-37	0.457814
51659	GINS2	913.208	867.008	288.016	267.808	890.108	277.912	2.67877e-78	9.31035e-38	0.312223
8458	TTF2	534.864	529.751	110.063	107.359	532.308	108.711	5.08963e-89	7.9083e-38	0.204226
80119	PIF1	1028.27	1088.46	331.219	381.066	1058.36	356.142	2.92451e-74	7.23254e-38	0.336504
79172	CENPO	1733.13	1824.79	750.9	808.142	1778.96	779.521	1.03339e-62	6.33612e-38	0.43819
167410	LIX1	4156.6	3649.57	1839.19	1996.17	3903.09	1917.68	4.64877e-59	4.79086e-38	0.491324
100129387	GABPB1-AS1	1409.72	1449.97	591.462	581.626	1429.84	586.544	4.67369e-66	4.59868e-38	0.410216
8553	BHLHE40	79.815	88.4223	474.199	455.391	84.1187	464.795	1.95412e-87	4.59754e-38	5.52547
201895	SMIM14	1112.23	964.038	2315.45	2259.26	1038.13	2287.35	1.17465e-58	3.71833e-38	2.20333
90488	TMEM263	943.268	853.706	1954.4	2017.41	898.487	1985.9	1.19298e-58	3.47613e-38	2.21027
124222	PAQR4	1364.11	1391.28	548.26	561.57	1377.7	554.915	2.13076e-67	2.8513e-38	0.402785
134429	STARD4	1936.29	1639.33	3631.06	3940.43	1787.81	3785.75	2.01217e-56	1.88269e-38	2.11753
22995	CEP152	938.085	849.011	245.843	279.605	893.548	262.724	5.74883e-81	1.36059e-38	0.294023
9077	DIRAS3	188.654	219.1	725.184	810.502	203.877	767.843	1.05219e-78	1.11605e-38	3.76622
55706	NDC1	2232.75	1978.94	932.968	911.962	2105.84	922.465	1.12734e-64	1.08061e-38	0.43805
57636	ARHGAP23	683.092	851.358	1974.97	1931.28	767.225	1953.13	4.69336e-60	9.87202e-39	2.5457
84296	GINS4	845.831	821.623	229.385	256.01	833.727	242.697	3.4912e-83	6.37248e-39	0.291099
5806	PTX3	2508.47	2427.31	1095.49	1224.6	2467.89	1160.05	7.0977e-63	4.61758e-39	0.470056
983	CDK1	3387.47	3004.79	1292.99	1526.62	3196.13	1409.81	3.1166e-65	3.89878e-39	0.441097
4833	NME4	2355.06	2448.44	1121.21	1190.39	2401.75	1155.8	5.45015e-60	3.55253e-39	0.481232
1831	TSC22D3	698.64	664.341	1623.18	1579.71	681.491	1601.44	5.71583e-62	2.86438e-39	2.34991
2903	GRIN2A	2357.13	2201.17	827.019	1020.5	2279.15	923.76	5.0775e-70	1.39214e-39	0.405309
373	TRIM23	659.251	608.001	1527.52	1545.5	633.626	1536.51	1.95511e-64	1.31633e-39	2.42494
56262	LRRC8A	2388.23	2499.3	1204.53	1153.81	2443.76	1179.17	1.80966e-59	1.21345e-39	0.482522
100532732	MSH5-SAPCD1	1497.83	1583.78	626.436	635.896	1540.8	631.166	2.34314e-67	1.01148e-39	0.409635
1408	CRY2	779.492	823.188	1792.9	1849.88	801.34	1821.39	6.73857e-60	4.67597e-40	2.27293
80124	VCPIP1	771.199	715.986	1699.3	1797.97	743.593	1748.63	2.14652e-63	3.38101e-40	2.3516
166979	CDC20B	360.722	318.477	29.8303	25.9549	339.6	27.8926	1.32318e-98	2.80367e-40	0.0821338
5563	PRKAA2	1436.67	1282.51	2784.5	2974.2	1359.59	2879.35	5.16329e-59	1.49816e-40	2.1178
7078	TIMP3	921.5	867.008	2017.14	1967.86	894.254	1992.5	2.51585e-61	3.22193e-41	2.22811
2305	FOXM1	1987.08	2071.27	922.681	902.524	2029.18	912.603	7.56955e-65	2.55419e-41	0.44974
991	CDC20	2563.41	2766.91	1283.73	1258.81	2665.16	1271.27	5.05078e-61	1.41397e-41	0.476996
9819	TSC22D2	1241.8	1264.52	2553.06	2554.2	1253.16	2553.63	6.12745e-56	9.05923e-42	2.03776
55829	VIMP	817.844	806.756	1817.59	1926.56	812.3	1872.08	1.92147e-63	4.72756e-42	2.30466
23011	RAB21	1033.45	981.253	2170.41	2201.45	1007.35	2185.93	3.80474e-61	3.51505e-42	2.16998
220213	OTUD1	301.638	337.257	1003.94	1024.04	319.448	1013.99	9.18284e-79	2.19906e-42	3.1742
149371	EXOC8	557.668	581.396	1425.68	1497.13	569.532	1461.4	1.42814e-68	2.07304e-42	2.56597
64121	RRAGC	578.399	546.966	1469.91	1420.44	562.683	1445.18	1.83467e-69	2.00009e-42	2.56837
10432	RBM14	1801.54	2050.93	747.814	790.446	1926.23	769.13	1.90221e-68	1.58035e-42	0.399292
340371	NRBP2	2984.25	3390.57	1487.4	1321.34	3187.41	1404.37	5.14997e-63	1.20515e-42	0.4406
10592	SMC2	2372.68	2067.36	886.679	933.198	2220.02	909.939	7.43143e-73	3.33709e-43	0.409878
4605	MYBL2	1791.17	1819.31	763.244	771.569	1805.24	767.406	1.67713e-70	3.22128e-43	0.425099
23594	ORC6	1266.67	1290.34	464.941	454.211	1278.51	459.576	1.32949e-78	2.06471e-43	0.359463
9950	GOLGA5	910.098	847.446	2008.91	2004.43	878.772	2006.67	3.71079e-65	1.96239e-43	2.2835
89958	SAPCD2	1167.16	1183.14	376.479	412.919	1175.15	394.699	9.11029e-83	1.31414e-43	0.335871
5106	PCK2	149.264	142.415	665.524	637.076	145.84	651.3	1.25462e-93	1.21958e-43	4.46586
5424	POLD1	1542.4	1658.9	605.863	635.896	1600.65	620.88	9.11599e-74	9.7858e-44	0.387893
2697	GJA1	3809.35	3414.04	1443.17	1697.69	3611.7	1570.43	3.58776e-71	7.52246e-44	0.434817
55791	LRIF1	923.573	860.748	2015.09	2078.75	892.161	2046.92	3.70915e-66	4.9915e-44	2.29434
8497	PPFIA4	790.894	843.533	210.869	212.359	817.214	211.614	1.6401e-91	4.9915e-44	0.258946
83879	CDCA7	1202.41	1190.96	401.166	417.638	1196.69	409.402	8.47504e-83	3.81298e-44	0.342114
1466	CSRP2	2241.04	2138.57	988.514	960.332	2189.8	974.423	3.01339e-70	3.39917e-44	0.444982
10112	KIF20A	1897.94	1804.44	783.816	758.592	1851.19	771.204	2.24753e-73	3.18014e-44	0.416599
54867	TMEM214	784.675	809.103	1894.74	1840.44	796.889	1867.59	1.39187e-65	2.59161e-44	2.3436
9422	ZNF264	1526.85	1281.73	3181.55	3191.28	1404.29	3186.42	1.48799e-66	2.46586e-44	2.26906
9700	ESPL1	1663.68	1665.16	683.01	658.311	1664.42	670.661	1.08335e-74	1.7991e-44	0.402941
2077	ERF	751.505	777.803	1886.51	1783.81	764.654	1835.16	1.05873e-66	1.25555e-44	2.39999
672	BRCA1	1608.74	1372.5	512.258	469.548	1490.62	490.903	1.6269e-81	3.62605e-45	0.329328
10910	SUGT1	875.892	797.366	2049.03	1964.32	836.629	2006.67	9.39489e-70	1.05558e-45	2.39852
8842	PROM1	1204.48	1160.45	396.023	378.706	1182.46	387.364	9.49417e-87	6.91376e-46	0.327591
10635	RAD51AP1	1072.84	986.731	284.931	307.92	1029.78	296.425	2.3243e-92	3.01743e-46	0.287852
55320	MIS18BP1	1858.55	1657.33	630.55	676.008	1757.94	653.279	7.17737e-81	2.86003e-46	0.371616
10137	RBM12	5239.8	4656.65	2394.65	2476.34	4948.22	2435.49	5.58786e-67	1.79762e-46	0.492195
8317	CDC7	1286.37	1212.87	405.28	424.717	1249.62	414.999	5.54761e-87	1.73736e-46	0.3321
6240	RRM1	4246.78	3880.41	2032.57	1954.88	4063.59	1993.73	5.89576e-67	6.56906e-47	0.490631
54891	INO80D	1650.2	1608.82	3225.78	3316.33	1629.51	3271.06	1.13413e-59	6.54554e-47	2.00739
221833	SP8	318.223	350.559	1069.78	1110.16	334.391	1089.97	2.08936e-85	6.53196e-47	3.25956
23397	NCAPH	1009.61	992.991	298.303	276.066	1001.3	287.184	6.36e-94	4.7969e-47	0.286812
84889	SLC7A3	690.348	633.041	1715.76	1682.35	661.694	1699.05	3.44708e-75	3.65184e-47	2.56773
9324	HMGN3	3376.07	3368.66	1558.37	1698.87	3372.36	1628.62	3.75308e-68	2.5646e-47	0.482932
26127	FGFR1OP2	1252.16	1198.79	2600.38	2726.45	1225.47	2663.41	3.10289e-66	1.29971e-47	2.17337
51514	DTL	1484.35	1395.19	486.542	520.278	1439.77	503.41	7.51921e-86	9.78368e-48	0.349646
159090	FAM122B	1362.04	1398.32	491.685	474.267	1380.18	482.976	2.04233e-84	6.29572e-48	0.349937
85365	ALG2	440.537	426.462	1248.76	1314.26	433.499	1281.51	4.95012e-83	3.77861e-48	2.9562
7681	MKRN3	1406.61	1406.93	481.399	509.66	1406.77	495.53	1.90463e-85	3.73997e-48	0.352246
54813	KLHL28	1342.34	1333.38	2808.16	3101.61	1337.86	2954.89	1.37854e-66	3.11269e-48	2.20867
2119	ETV5	365.905	309.087	1178.81	1126.68	337.496	1152.75	6.73414e-92	3.69439e-49	3.41558
760	CA2	839.612	845.881	1979.08	2134.2	842.746	2056.64	3.95319e-73	3.61401e-49	2.44041
7071	KLF10	608.46	582.961	1716.78	1558.48	595.71	1637.63	2.14456e-78	2.70644e-49	2.74904
23382	AHCYL2	1336.12	1277.04	2781.42	2843.24	1306.58	2812.33	3.56579e-67	1.47366e-49	2.15244
5831	PYCR1	1044.85	1097.85	2575.69	2391.39	1071.35	2483.54	9.02298e-69	1.32131e-49	2.31815
9975	NR1D2	1577.64	1501.61	3184.64	3206.61	1539.63	3195.63	1.70122e-64	1.31e-49	2.07558
9212	AURKB	1380.7	1455.45	490.657	486.065	1418.07	488.361	4.06395e-86	1.23774e-49	0.344384
8692	HYAL2	1971.53	2275.51	803.36	778.648	2123.52	791.004	3.24268e-78	5.49292e-50	0.372497
22915	MMRN1	4271.66	3751.3	1597.46	1805.05	4011.48	1701.26	3.11289e-79	2.39648e-50	0.424097
57683	ZDBF2	2096.96	1935.9	4029.14	4194.08	2016.43	4111.61	3.16457e-64	2.37849e-50	2.03906
2801	GOLGA2	1825.38	1798.96	3791.53	3582.96	1812.17	3687.25	9.3445e-62	2.35264e-50	2.03471
160428	ALDH1L2	439.501	400.639	1284.76	1294.21	420.07	1289.48	1.98202e-88	1.68211e-50	3.06969
64746	ACBD3	1061.44	982.818	2434.77	2351.28	1022.13	2393.02	2.13145e-73	1.14881e-50	2.34122
80311	KLHL15	1083.2	1010.99	2399.79	2443.3	1047.1	2421.55	2.1307e-73	6.6281e-51	2.31263
64403	CDH24	2174.7	2367.84	941.197	898.984	2271.27	920.091	3.5356e-78	5.46867e-51	0.4051
130872	AHSA2	2240	2305.24	957.655	965.052	2272.62	961.353	3.64613e-79	9.40783e-52	0.423015
1017	CDK2	1625.32	1521.96	548.26	553.312	1573.64	550.786	1.45699e-90	6.98392e-52	0.350007
TCONS_00025781	TCONS_00025781	1756.97	1735.58	671.696	633.536	1746.27	652.616	1.03971e-86	6.68746e-52	0.373719
55556	ENOSF1	3590.64	3414.82	1505.91	1668.19	3502.73	1587.05	1.549e-77	5.96358e-52	0.453091
26286	ARFGAP3	1676.11	1692.54	3450.03	3441.39	1684.33	3445.71	1.09581e-63	5.00241e-52	2.04574
642846	LOC642846	1620.14	1674.55	599.691	602.862	1647.34	601.277	3.96605e-87	4.38921e-52	0.364998
54551	MAGEL2	803.333	859.183	2056.23	2095.27	831.258	2075.75	4.08511e-77	7.53706e-53	2.49712
208	AKT2	3019.49	3309.97	1344.42	1419.26	3164.73	1381.84	7.56232e-76	6.79908e-53	0.436638
28316	CDH20	2917.91	2886.64	1238.47	1340.22	2902.27	1289.34	4.09236e-79	6.05549e-53	0.444253
127933	UHMK1	2544.75	2320.11	4920.97	5369.13	2432.43	5145.05	5.79604e-69	3.52043e-53	2.11519
55254	TMEM39A	661.324	688.599	1801.13	1764.94	674.961	1783.03	4.89763e-81	2.83421e-53	2.64168
27113	BBC3	802.296	885.788	2273.27	2110.61	844.042	2191.94	6.9581e-78	2.02289e-53	2.59696
25805	BAMBI	389.746	403.769	1310.47	1239.94	396.758	1275.21	8.392e-92	1.14404e-53	3.21407
4084	MXD1	651.995	565.746	1737.36	1756.68	608.871	1747.02	3.55925e-89	6.34525e-54	2.86927
91748	ELMSAN1	629.191	629.129	1792.9	1675.27	629.16	1734.09	3.91197e-84	2.12697e-54	2.7562
10135	NAMPT	1029.3	1000.03	2361.73	2433.86	1014.67	2397.8	2.6551e-77	1.84148e-54	2.36314
414149	ACBD7	1454.29	1322.42	408.366	434.155	1388.36	421.261	6.74211e-100	1.23112e-54	0.303424
96459	FNIP1	1028.27	1000.03	2362.76	2508.19	1014.15	2435.48	1.32081e-78	7.52111e-55	2.4015
5366	PMAIP1	547.303	410.812	1705.47	1709.49	479.057	1707.48	2.19858e-100	3.26568e-55	3.56425
140609	NEK7	1808.79	1704.28	3663.98	3860.21	1756.54	3762.09	1.77062e-71	2.1903e-55	2.14177
9787	DLGAP5	2271.1	1995.37	725.184	773.929	2133.23	749.557	1.71636e-94	6.06933e-56	0.351371
4237	MFAP2	1686.48	1716.8	607.92	604.042	1701.64	605.981	4.08487e-93	5.55847e-56	0.356116
701	BUB1B	2522.98	2176.91	776.616	856.513	2349.95	816.564	7.04216e-95	5.40811e-56	0.347482
55602	CDKN2AIP	1456.36	1378.76	3120.86	3162.96	1417.56	3141.91	5.1577e-75	1.40826e-56	2.21642
5931	RBBP7	3273.45	3267.71	1457.57	1527.8	3270.58	1492.69	9.72287e-80	1.39995e-56	0.456397
151011	2016-09-10	2573.77	2519.64	1043.03	1090.11	2546.71	1066.57	1.7308e-86	1.09754e-56	0.418803
6382	SDC1	1652.27	1611.95	523.573	571.008	1632.11	547.291	5.62654e-99	5.94755e-57	0.335327
7358	UGDH	1398.32	1275.47	3055.03	3128.75	1336.89	3091.89	2.90793e-79	4.51037e-57	2.31274
5007	OSBP	1568.31	1518.05	3307.05	3396.56	1543.18	3351.8	1.47086e-73	2.54911e-57	2.17201
80263	TRIM45	1733.13	1894.43	629.522	618.199	1813.78	623.86	4.93416e-93	1.80484e-57	0.343957
9406	ZRANB2	6011	5665.29	2690.9	2934.09	5838.14	2812.49	1.12224e-77	3.86026e-58	0.481744
83548	COG3	1321.61	1260.6	2942.91	2941.17	1291.11	2942.04	3.15841e-78	2.90676e-58	2.27869
440081	DDX12P	1913.49	1995.37	700.497	730.277	1954.43	715.387	2.42333e-93	2.31413e-58	0.366034
2803	GOLGA4	3632.1	3197.29	7107.83	7152.94	3414.69	7130.39	5.15838e-71	1.73456e-58	2.08815
55279	ZNF654	751.505	676.079	1969.83	1974.93	713.792	1972.38	2.0988e-91	1.69264e-58	2.76324
23306	NEMP1	2664.99	2658.93	1056.4	1139.66	2661.96	1098.03	4.86955e-89	1.466e-58	0.412489
5111	PCNA	5123.71	4806.89	2271.22	2429.15	4965.3	2350.18	5.77349e-80	1.16768e-58	0.473321
28999	KLF15	191.763	194.842	857.878	968.591	193.303	913.234	4.13284e-114	9.31487e-59	4.72437
10483	SEC23B	1728.98	1741.84	4135.09	3729.25	1735.41	3932.17	2.49055e-74	4.28483e-59	2.26585
10150	MBNL2	1300.88	1184.7	2924.4	3068.58	1242.79	2996.49	3.19814e-84	2.5449e-59	2.41109
1491	CTH	278.834	204.232	1138.69	1132.58	241.533	1135.64	7.96143e-122	7.17674e-60	4.70178
332	BIRC5	2691.94	2532.95	979.256	1062.97	2612.44	1021.11	3.59634e-95	3.36238e-60	0.390865
5868	RAB5A	1779.77	1660.46	3786.39	3751.67	1720.12	3769.03	9.03691e-77	2.87009e-60	2.19115
55327	LIN7C	1050.03	945.258	2519.12	2586.05	997.646	2552.59	2.98346e-89	2.69001e-60	2.55861
55432	YOD1	1554.84	1479.7	3367.74	3418.97	1517.27	3393.35	5.5002e-79	4.85051e-61	2.23649
10725	NFAT5	3611.37	3244.24	7136.64	7011.37	3427.8	7074	1.77149e-71	2.12632e-61	2.06371
1869	E2F1	1623.25	1753.58	541.059	542.694	1688.41	541.877	1.77539e-101	2.06687e-61	0.320938
10469	TIMM44	901.806	934.303	2374.08	2306.45	918.054	2340.26	1.73315e-86	1.95547e-61	2.54916
9918	NCAPD2	5164.13	4873.4	2438.88	2391.39	5018.77	2415.14	1.09391e-79	1.73359e-61	0.481221
6738	TROVE2	1065.58	912.393	2649.75	2733.53	988.987	2691.64	1.8308e-95	5.87769e-62	2.72161
10802	SEC24A	1771.48	1616.64	3896.45	3801.22	1694.06	3848.83	2.84799e-81	3.02416e-62	2.27196
6510	SLC1A5	1513.37	1503.96	3351.28	3363.52	1508.67	3357.4	2.63358e-78	2.91304e-62	2.22541
153222	CREBRF	1038.63	910.828	2571.58	2617.91	974.73	2594.74	4.58251e-94	2.69198e-62	2.66201
80709	AKNA	625.045	640.084	1815.53	1809.77	632.564	1812.65	2.69504e-95	2.40408e-62	2.86556
8660	IRS2	1310.21	1411.63	3201.1	3210.15	1360.92	3205.63	3.22219e-81	5.04187e-63	2.35549
27445	PCLO	2865.05	2493.04	6238.64	5961.38	2679.04	6100.01	2.07687e-81	2.52654e-63	2.27694
25945	PVRL3	6639.15	6263.9	2867.82	3154.7	6451.53	3011.26	4.42098e-84	7.96846e-64	0.466752
54887	UHRF1BP1	2143.6	2073.62	4394.31	4559.81	2108.61	4477.06	4.51381e-76	6.09422e-64	2.12323
10683	DLL3	4580.55	5135.54	2059.32	2130.66	4858.04	2094.99	6.92217e-84	5.65951e-64	0.431242
8123	PWAR5	1100.82	933.521	2781.42	2896.33	1017.17	2838.88	9.55718e-100	1.66899e-64	2.79095
4174	MCM5	2119.76	2208.21	737.528	795.165	2163.99	766.346	2.43057e-102	7.47093e-65	0.354136
84706	GPT2	1795.32	1745.75	3900.57	3846.05	1770.54	3873.31	8.91558e-79	7.33493e-65	2.18765
29035	C16orf72	1127.78	1109.58	2715.58	2778.36	1118.68	2746.97	2.73016e-89	1.90348e-65	2.45555
1978	EIF4EBP1	336.881	328.649	1317.68	1225.78	332.765	1271.73	3.39581e-114	1.10312e-65	3.8217
26993	AKAP8L	3240.28	3572.89	7455.51	7075.08	3406.58	7265.3	1.73714e-70	4.40088e-66	2.13272
55102	ATG2B	2775.9	2634.67	5522.72	5779.69	2705.29	5651.2	3.31423e-76	3.42419e-66	2.08895
54058	C21orf58	986.803	1110.37	204.697	209.999	1048.58	207.348	9.92701e-127	4.31747e-67	0.197741
7803	PTP4A1	9001.47	7860.2	17708.9	17433.5	8430.83	17571.2	4.13973e-73	2.72548e-67	2.08416
225689	MAPK15	1072.84	1264.52	241.728	202.92	1168.68	222.324	1.03003e-122	2.16529e-67	0.190236
79101	TAF1D	955.707	942.911	2457.4	2473.98	949.309	2465.69	6.89073e-95	1.45295e-67	2.59735
83543	AIF1L	3153.21	3007.14	1255.96	1243.48	3080.18	1249.72	4.78735e-99	5.91228e-68	0.405729
1388	ATF6B	2671.21	2691.01	1053.32	1048.82	2681.11	1051.07	3.2365e-100	3.62906e-68	0.392026
2802	GOLGA3	2425.55	2345.15	5162.7	4965.65	2385.35	5064.17	1.45479e-77	3.18626e-68	2.12303
55220	KLHDC8A	3756.49	4112.81	1637.58	1610.39	3934.65	1623.98	4.39588e-92	4.3711e-69	0.412739
130507	UBR3	2846.39	2770.04	5698.61	5940.14	2808.22	5819.38	2.78355e-76	3.12463e-69	2.07227
65084	TMEM135	934.975	930.391	2434.77	2550.66	932.683	2492.71	1.24401e-98	1.46536e-69	2.67263
3833	KIFC1	2018.18	2029.02	680.953	685.446	2023.6	683.2	3.11944e-111	5.74142e-70	0.337616
2177	FANCD2	2116.65	2052.49	607.92	700.783	2084.57	654.352	5.48271e-118	5.46946e-70	0.313902
51175	TUBE1	769.126	787.976	2166.3	2253.36	778.551	2209.83	1.32722e-102	2.13052e-70	2.83839
5764	PTN	12526.8	11829	5550.49	6133.62	12177.9	5842.06	1.73494e-83	1.84388e-70	0.479725
390980	ZNF805	689.311	666.689	1986.28	2035.1	678	2010.69	7.67803e-107	9.39094e-71	2.96563
116068	LYSMD3	663.397	597.829	1942.05	2087.01	630.613	2014.53	2.62307e-112	9.21855e-71	3.19456
5479	PPIB	3433.08	3650.36	7268.3	7170.64	3541.72	7219.47	1.32493e-70	5.44811e-71	2.03841
7298	TYMS	4386.71	4212.19	1858.73	1926.56	4299.45	1892.65	6.76216e-95	5.15724e-71	0.440207
85313	PPIL4	1299.84	1188.62	3154.81	3186.56	1244.23	3170.68	1.72748e-98	2.59823e-71	2.54831
1663	DDX11	2199.58	2360.8	720.041	781.007	2280.19	750.524	2.32297e-112	4.56093e-72	0.32915
149041	RC3H1	2153.97	2066.58	4601.06	4723.8	2110.27	4662.43	3.34798e-85	4.46873e-72	2.2094
6498	SKIL	3270.34	3060.35	6608.95	6842.66	3165.35	6725.81	7.95205e-82	1.36214e-73	2.12482
8614	STC2	123.35	122.07	812.618	817.58	122.71	815.099	6.7534e-152	8.58784e-74	6.64248
8878	SQSTM1	2259.7	2302.89	5307.73	4965.65	2281.29	5136.69	1.08915e-84	1.3213e-74	2.25166
3014	H2AFX	4708.05	4802.19	2157.04	2144.82	4755.12	2150.93	8.49054e-92	9.72866e-75	0.45234
1063	CENPF	15006.3	13099.8	5830.28	6277.55	14053	6053.92	4.58634e-96	5.36448e-75	0.430791
19	ABCA1	2893.03	2750.48	6125.49	5954.3	2821.76	6039.9	1.42329e-82	3.2115e-75	2.14047
9451	EIF2AK3	1101.86	1092.37	2866.79	2840.89	1097.11	2853.84	2.00939e-101	1.81653e-75	2.60122
4780	NFE2L2	1214.85	1244.17	3096.18	3134.65	1229.51	3115.41	8.59875e-99	6.30731e-76	2.53387
8914	TIMELESS	4557.75	4342.08	1823.76	1921.84	4449.91	1872.8	1.20297e-103	8.47291e-77	0.420863
6626	SNRPA	2010.92	2103.36	606.892	654.772	2057.14	630.832	1.03003e-122	7.78154e-77	0.306655
TCONS_00009910	TCONS_00009910	2640.11	2130.74	596.606	596.963	2385.43	596.784	7.94498e-129	1.66733e-77	0.250179
2674	GFRA1	7256.94	7282.71	3534.37	3560.54	7269.83	3547.46	1.75846e-85	1.38332e-79	0.48797
2662	GDF10	2432.8	2663.62	633.636	771.569	2548.21	702.603	3.6026e-130	5.23263e-80	0.275724
3151	HMGN2	18156.4	16543.6	8204.35	8488.44	17350	8346.4	3.10333e-88	4.21498e-80	0.481061
3638	INSIG1	3640.39	3592.45	7429.8	7834.85	3616.42	7632.32	1.09762e-82	1.02029e-80	2.11046
80329	ULBP1	103.656	75.9023	801.303	817.58	89.7791	809.442	2.76857e-177	5.9834e-81	9.01593
388419	BTBD17	3119	3661.31	939.139	1062.97	3390.16	1001.06	4.05563e-120	4.82306e-81	0.295283
379025	PSMA3-AS1	2837.06	2766.13	986.456	1011.06	2801.6	998.759	6.43119e-121	1.87542e-81	0.356497
6509	SLC1A4	1322.65	1334.16	3352.31	3415.43	1328.4	3383.87	8.82894e-104	1.80749e-81	2.54732
221037	JMJD1C	4645.85	4337.39	9332.76	9380.35	4491.62	9356.56	3.25941e-82	1.49402e-81	2.08311
81502	HM13	2053.42	2003.2	4683.35	4644.75	2028.31	4664.05	4.1861e-94	1.36789e-81	2.29948
5217	PFN2	11096.4	10362.6	4982.68	5172.11	10729.5	5077.4	5.40018e-93	5.19913e-83	0.473219
3313	HSPA9	4831.4	4637.87	10106.3	9649.34	4734.63	9877.81	1.01733e-81	4.74575e-85	2.08629
7477	WNT7B	9627.55	9570.74	4183.44	4581.05	9599.15	4382.24	2.04927e-96	3.59907e-85	0.456524
4240	MFGE8	1794.28	1927.29	442.311	489.604	1860.79	465.958	1.73698e-143	5.55812e-87	0.250409
84447	SYVN1	1123.63	1223.05	3309.1	3303.35	1173.34	3306.23	5.53925e-115	4.06205e-88	2.8178
8535	CBX4	1069.73	1165.92	3313.22	3173.58	1117.83	3243.4	6.54732e-117	1.22003e-88	2.90153
11098	PRSS23	7942.11	7803.86	3650.61	3738.69	7872.98	3694.65	9.24388e-96	7.01722e-89	0.469282
10763	NES	25321	23115	11518.6	11654.9	24218	11586.8	2.3243e-92	2.21987e-89	0.478436
27044	SND1	3176.01	3328.75	7192.18	7174.18	3252.38	7183.18	1.25717e-89	2.20014e-90	2.20859
2804	GOLGB1	8143.2	7418.09	16542.4	16910.8	7780.64	16726.6	4.25201e-89	1.6475e-90	2.14977
6541	SLC7A1	1869.95	1795.83	4506.43	4676.61	1832.89	4591.52	8.34213e-111	1.1214e-91	2.50507
2719	GPC3	9291.71	9181.84	3578.6	4046.61	9236.77	3812.61	9.31931e-112	8.21389e-92	0.412764
64393	ZMAT3	2692.98	2574.42	6176.92	6651.54	2633.7	6414.23	9.81586e-108	8.98186e-93	2.43545
6747	SSR3	2935.53	2799	6589.41	6524.13	2867.26	6556.77	6.40853e-100	1.39719e-93	2.28677
143282	FGFBP3	13765.5	13563.8	5891.99	6469.86	13664.7	6180.93	4.51743e-101	6.03073e-94	0.452329
4171	MCM2	3801.06	3891.36	1434.94	1440.5	3846.21	1437.72	1.97744e-124	1.15696e-94	0.373801
8653	DDX3Y	3504.6	3367.87	7608.78	7972.88	3436.24	7790.83	2.85003e-99	7.04403e-95	2.26726
6301	SARS	4857.31	4875.75	11047.5	10385.5	4866.53	10716.5	6.57463e-92	3.80087e-99	2.20208
1490	CTGF	19747.5	18495.1	9175.38	8934.4	19121.3	9054.89	4.71766e-97	2.00419e-99	0.47355
114823	LENG8	11313	12130.3	4924.05	4464.25	11721.6	4694.15	2.61228e-112	1.88614e-103	0.400469
80012	PHC3	2827.73	2542.34	6915.48	7060.92	2685.03	6988.2	3.54593e-123	1.32811e-103	2.60265
11163	NUDT4	2753.1	2630.76	6431	6518.23	2691.93	6474.61	3.1437e-112	7.02172e-104	2.40519
29968	PSAT1	3682.89	3263.8	8951.14	9096.02	3473.35	9023.58	5.80997e-123	7.00713e-106	2.59795
891	CCNB1	2981.14	2777.87	833.19	825.839	2879.51	829.515	6.05311e-161	4.31765e-106	0.288075
29128	UHRF1	2625.6	2602.59	656.266	732.637	2614.1	694.452	4.63773e-169	1.89933e-108	0.265656
5611	DNAJC3	876.928	795.801	2883.25	2970.66	836.365	2926.96	9.40568e-159	8.21886e-110	3.49962
4172	MCM3	3476.62	3309.19	1039.95	1075.95	3392.9	1057.95	2.32989e-158	4.75962e-110	0.311812
4175	MCM6	3051.63	2806.82	780.73	804.603	2929.22	792.667	2.69375e-172	1.67883e-112	0.270606
1051	CEBPB	153.411	153.37	1200.41	1192.75	153.39	1196.58	6.73803e-213	3.36595e-115	7.80089
64061	TSPYL2	849.978	816.146	3026.23	2864.48	833.062	2945.36	1.6326e-160	6.17656e-116	3.53558
57761	TRIB3	347.247	349.777	1809.36	1715.39	348.512	1762.37	1.30826e-184	4.96088e-116	5.05685
79094	CHAC1	188.654	188.582	1346.48	1302.47	188.618	1324.47	5.40907e-209	9.96431e-118	7.02198
16	AARS	2782.12	2870.99	7076.98	7001.93	2826.55	7039.45	1.79115e-119	2.8888e-119	2.49047
2617	GARS	3365.7	3324.05	8743.36	8224.17	3344.88	8483.77	2.70938e-123	2.9544e-123	2.53634
7479	WNT8B	2489.81	2344.37	543.117	548.593	2417.09	545.855	7.56124e-197	5.22961e-125	0.225831
84919	PPP1R15B	2705.42	2767.7	7057.43	7399.52	2736.56	7228.47	1.07302e-133	2.00747e-128	2.64145
26227	PHGDH	3903.68	3939.88	9706.15	9368.55	3921.78	9537.35	7.73202e-119	5.57189e-129	2.43189
51747	LUC7L3	13956.2	14073.2	6118.29	6245.7	14014.7	6182	8.6036e-118	1.28078e-131	0.441107
6423	SFRP2	22524.4	22767.6	7409.22	8537.99	22646	7973.61	2.70105e-149	2.05404e-135	0.352098
4141	MARS	4240.56	4355.39	11403.4	10761.9	4297.97	11082.6	1.73007e-129	2.71789e-140	2.57857
3376	IARS	4639.63	4540.84	11444.5	11164.2	4590.24	11304.3	8.22627e-128	1.55674e-143	2.46269
4173	MCM4	5043.89	4726.29	1416.42	1466.45	4885.09	1441.44	5.45226e-192	2.32119e-144	0.295069
5430	POLR2A	9976.87	9974.51	23602.9	22498.2	9975.69	23050.6	4.88022e-112	3.43269e-145	2.31068
55502	HES6	14817.6	16333.9	5517.57	5673.51	15575.7	5595.54	2.93114e-147	8.73583e-147	0.359247
11260	XPOT	2945.9	2642.5	8723.81	8463.67	2794.2	8593.74	1.43059e-168	5.52034e-148	3.07557
64764	CREB3L2	1009.61	988.296	3632.09	3703.3	998.952	3667.7	5.34945e-193	2.53251e-149	3.67154
6241	RRM2	3113.82	2757.52	470.084	543.874	2935.67	506.979	7.40151e-242	2.32322e-149	0.172696
4189	DNAJB9	1252.16	1144.8	4411.79	4494.92	1198.48	4453.36	2.40763e-203	1.44661e-157	3.71584
1649	DDIT3	496.511	506.276	2937.77	2610.83	501.394	2774.3	5.5892e-227	7.79985e-159	5.53317
9871	SEC24D	222.86	228.49	1768.22	1727.18	225.675	1747.7	3.30698e-260	3.03812e-159	7.74433
8227	AKAP17A	3248.57	3306.84	8864.74	9015.8	3277.71	8940.27	1.41864e-151	7.5933e-161	2.7276
9584	RBM39	11742.1	11830.6	26691.9	27192.5	11786.4	26942.2	2.8465e-115	8.39045e-162	2.28588
9667	SAFB2	2650.48	2750.48	8029.49	7760.52	2700.48	7895.01	6.50101e-161	6.10516e-162	2.92356
55082	ARGLU1	18547.1	17954.4	7036.86	7321.65	18250.8	7179.25	1.93629e-152	1.47976e-166	0.393367
6897	TARS	2391.34	2329.5	7203.5	7045.58	2360.42	7124.54	3.68028e-175	1.88989e-168	3.01834
6472	SHMT2	2402.74	2532.95	8060.35	7643.73	2467.84	7852.04	2.93167e-176	2.38139e-171	3.18174
8565	YARS	2208.91	2205.86	7127.38	6891.03	2207.38	7009.21	9.41716e-187	7.64661e-180	3.17535
83667	SESN2	990.95	1070.46	4495.11	4312.06	1030.7	4403.59	6.39179e-228	7.90436e-185	4.27241
54541	DDIT4	1230.39	1170.62	4764.62	4706.1	1200.51	4735.36	3.01549e-230	1.97076e-189	3.94447
6520	SLC3A2	3184.31	3502.46	11337.6	11297.5	3343.38	11317.5	8.20251e-196	3.39992e-203	3.38505
10525	HYOU1	5732.17	5716.15	15762.7	15610.7	5724.16	15686.7	4.53381e-165	7.90082e-207	2.74044
1719	DHFR	6068.01	5257.61	932.968	1021.68	5662.81	977.324	1.62196e-298	1.56219e-209	0.172586
10797	MTHFD2	1203.44	1061.07	5779.87	5517.78	1132.26	5648.83	1.13722e-286	6.43392e-225	4.989
7422	VEGFA	1186.86	1248.09	5251.16	5347.9	1217.47	5299.53	4.50931e-262	6.79317e-226	4.35289
23657	SLC7A11	862.416	792.671	4772.84	5030.54	827.544	4901.69	0	2.91813e-267	5.92318
9709	HERPUD1	1100.82	1161.23	6206.75	5777.33	1131.03	5992.04	0	3.61408e-268	5.29788
833	CARS	1462.58	1405.37	6792.05	6517.05	1433.98	6654.55	4.21319e-302	1.08582e-271	4.64063
7162	TPBG	14456.9	14754.8	3336.88	3686.78	14605.8	3511.83	2.97063e-289	1.71124e-284	0.24044
26118	WSB1	152092	153752	44350.4	47654.4	152922	46002.4	3.65338e-243	0	0.300822
7494	XBP1	1251.13	1183.92	6905.19	6782.5	1217.52	6843.85	0	0	5.62112
8140	SLC7A5	2725.11	2676.14	14646.7	14786.1	2700.63	14716.4	0	0	5.44924
440	ASNS	2747.92	2723.88	12520.5	12046.6	2735.9	12283.6	0	0	4.48977

## Sheet: Table S3
Term	Count	%	PValue	Genes	List Total	Pop Hits	Pop Total	Fold Enrichment	Bonferroni	Benjamini	FDR	Zika Category
hsa04141:Protein processing in endoplasmic reticulum	19	3.8	1.68395e-06	HERPUD1, DERL2, SYVN1, SEC24A, RRBP1, DDIT3, HYOU1, ERO1B, XBP1, HSPA6, ERN1, YOD1, NFE2L2, DNAJC3, SEC24D, EIF2AK3, UBE2E2, SEC23B, SSR3	202	169	6910	3.84586	0.000321583	0.000321583	0.00209472	Up-regulated
hsa04668:TNF signaling pathway	11	2.2	0.00097185	CEBPB, EDN1, MAP3K8, CREB3L2, BCL3, CREB3L1, FAS, CCL5, BIRC3, TNFAIP3, CXCL10	202	106	6910	3.54988	0.169489	0.088676	1.20223	Up-regulated
hsa05202:Transcriptional misregulation in cancer	14	2.8	0.00116633	ETV7, CEBPB, UTY, FOXO1, SIX4, NR4A3, DDIT3, HIST2H3C, HIST2H3D, BCL6, HIST1H3D, JMJD1C, MYC, ETV5	202	168	6910	2.85066	0.199804	0.0716064	1.4412	Up-regulated
hsa04710:Circadian rhythm	6	1.2	0.00181725	CRY2, NR1D1, PER2, BHLHE40, PRKAA2, BHLHE41	202	31	6910	6.62089	0.293484	0.0831876	2.2372	Up-regulated
hsa04152:AMPK signaling pathway	11	2.2	0.00281323	EIF4EBP1, IRS2, LEPR, CREB3L2, ADRA1A, CREB3L1, FOXO1, PRKAA2, PCK2, PPP2R2B, PPARGC1A	202	122	6910	3.08432	0.416134	0.102028	3.44373	Up-regulated
hsa00970:Aminoacyl-tRNA biosynthesis	8	1.6	0.00288912	IARS, TARS, CARS, YARS, SARS, AARS, GARS, MARS	202	66	6910	4.14641	0.424561	0.0879893	3.53511	Up-regulated
hsa04931:Insulin resistance	10	2	0.00405545	IRS2, PPP1R3C, PPP1R3B, CREB3L2, CREB3L1, FOXO1, TRIB3, PRKAA2, PCK2, PPARGC1A	202	108	6910	3.1674	0.539833	0.104955	4.92936	Up-regulated
hsa05322:Systemic lupus erythematosus	11	2.2	0.00551107	HIST1H2AC, HIST2H2AA4, TROVE2, HIST1H2BN, HIST1H2BD, GRIN2B, HIST1H3D, HIST2H4A, HIST2H3C, HIST1H4H, HIST2H3D	202	134	6910	2.80811	0.651991	0.123607	6.64345	Up-regulated
hsa04350:TGF-beta signaling pathway	8	1.6	0.0108479	BMP2, NOG, SMAD7, INHBE, BAMBI, MYC, ACVR1, LEFTY1	202	84	6910	3.2579	0.875477	0.206636	12.6877	Up-regulated
hsa05034:Alcoholism	12	2.4	0.0139202	HIST1H2AC, HIST2H2AA4, HIST1H2BN, HIST1H2BD, GRIN2B, CREB3L2, CREB3L1, HIST1H3D, HIST2H4A, HIST2H3C, HIST1H4H, HIST2H3D	202	177	6910	2.31918	0.931261	0.234896	16.0019	Up-regulated
hsa05162:Measles	10	2	0.0151866	TNFRSF10A, IFIH1, TNFRSF10D, BBC3, OAS3, HSPA6, FAS, MX1, TNFAIP3, EIF2AK3	202	133	6910	2.57202	0.946222	0.233344	17.3339	Up-regulated
hsa01230:Biosynthesis of amino acids	7	1.4	0.0202164	PYCR1, SHMT2, CTH, ASS1, PHGDH, PSAT1, GPT2	202	74	6910	3.23588	0.979776	0.277526	22.4352	Up-regulated
hsa00260:Glycine, serine and threonine metabolism	5	1	0.0258205	SHMT2, CTH, PHGDH, DMGDH, PSAT1	202	39	6910	4.38563	0.993238	0.319104	27.777	Up-regulated
hsa05164:Influenza A	11	2.2	0.0300964	TNFRSF10A, IFIH1, TNFRSF10D, OAS3, HSPA6, FAS, DNAJC3, CCL5, MX1, EIF2AK3, CXCL10	202	174	6910	2.16257	0.997082	0.340918	31.6228	Up-regulated
hsa04115:p53 signaling pathway	6	1.2	0.0447351	BBC3, ZMAT3, FAS, PMAIP1, GADD45B, SESN2	202	67	6910	3.0634	0.99984	0.441646	43.4084	Up-regulated
hsa04910:Insulin signaling pathway	9	1.8	0.0475737	EIF4EBP1, IRS2, PPP1R3C, PPP1R3B, SOCS1, FOXO1, PRKAA2, PCK2, PPARGC1A	202	138	6910	2.23095	0.999909	0.441144	45.4651	Up-regulated
hsa04060:Cytokine-cytokine receptor interaction	12	2.4	0.0715974	CCR6, TNFSF13B, IL20RB, LEPR, VEGFA, TNFRSF14, FAS, CCL5, TNFSF9, CXCL12, ACVR1, CXCL10	202	230	6910	1.78476	0.999999	0.565981	60.312	Up-regulated
hsa03030:DNA replication	14	1.94175	1.53051e-11	POLA2, MCM2, RNASEH2A, MCM3, MCM4, MCM5, MCM6, POLD3, DNA2, RFC3, RFC4, POLE2, POLD1, PCNA	210	36	6910	12.7963	3.39773e-09	3.39773e-09	1.95108e-08	Down-regulated
hsa04110:Cell cycle	21	2.91262	6.25783e-10	CDC7, E2F1, E2F2, CDK1, PKMYT1, CDC20, ESPL1, MCM2, MCM3, MCM4, CDK2, MCM5, MCM6, CCNB1, CCNE1, CDC45, CCNB2, PCNA, BUB1B, ORC6, ORC1	210	124	6910	5.57258	1.38924e-07	6.94619e-08	7.97744e-07	Down-regulated
hsa05166:HTLV-I infection	20	2.77393	0.000254036	E2F1, EGR1, KAT2A, ADCY3, E2F2, TNFRSF13C, CDC20, FZD2, MYBL2, POLD3, FOS, WNT7B, POLE2, POLD1, PCNA, PDGFRA, BUB1B, TERT, WNT8B, AKT2	210	256	6910	2.57068	0.0548419	0.0186254	0.32336	Down-regulated
hsa04115:p53 signaling pathway	9	1.24827	0.000861455	CCNB1, STEAP3, CCNE1, CDK1, CCNB2, RRM2, CD82, GTSE1, CDK2	210	67	6910	4.42004	0.174136	0.0467054	1.09264	Down-regulated
hsa03460:Fanconi anemia pathway	8	1.10957	0.000989562	FANCL, FANCD2, EME2, BRIP1, RMI2, BRCA1, FANCB, RAD51	210	53	6910	4.96676	0.197314	0.0430062	1.25418	Down-regulated
hsa00240:Pyrimidine metabolism	11	1.52566	0.00112976	NME4, POLD3, NME5, TYMS, POLE2, POLD1, RRM2, RRM1, POLA2, ENTPD1, TK1	210	104	6910	3.48031	0.221938	0.0409623	1.4307	Down-regulated
hsa03430:Mismatch repair	5	0.693481	0.00458202	POLD3, RFC3, RFC4, POLD1, PCNA	210	23	6910	7.15321	0.639241	0.135539	5.68647	Down-regulated
hsa03440:Homologous recombination	5	0.693481	0.0106715	POLD3, XRCC2, POLD1, RAD54L, RAD51	210	29	6910	5.67323	0.907616	0.257494	12.783	Down-regulated
hsa05161:Hepatitis B	11	1.52566	0.0122478	E2F1, CCNE1, E2F2, FOS, EGR3, MYD88, ATF6B, PCNA, BIRC5, CDK2, AKT2	210	145	6910	2.49622	0.935158	0.262122	14.538	Down-regulated
hsa03420:Nucleotide excision repair	6	0.832178	0.0131925	POLD3, RFC3, RFC4, POLE2, POLD1, PCNA	210	47	6910	4.20061	0.947567	0.255336	15.5741	Down-regulated
hsa04914:Progesterone-mediated oocyte maturation	8	1.10957	0.0158489	ADCY3, CCNB1, CDK1, CCNB2, PKMYT1, MAPK11, CDK2, AKT2	210	87	6910	3.02573	0.971179	0.275608	18.426	Down-regulated
hsa03410:Base excision repair	5	0.693481	0.0167422	POLD3, POLE2, POLD1, PCNA, OGG1	210	33	6910	4.98557	0.976441	0.268277	19.3649	Down-regulated
hsa04114:Oocyte meiosis	9	1.24827	0.0170913	ADCY3, CCNE1, CDK1, FBXO43, PKMYT1, AURKA, CDC20, ESPL1, CDK2	210	109	6910	2.71691	0.978227	0.255014	19.7291	Down-regulated
hsa04964:Proximal tubule bicarbonate reclamation	4	0.554785	0.0309325	SLC9A3, SLC25A10, ATP1A2, SLC4A4	210	23	6910	5.72257	0.999065	0.392405	33.005	Down-regulated
hsa00230:Purine metabolism	11	1.52566	0.0404257	ADCY3, NME4, POLD3, NME5, POLE2, ENPP1, POLD1, RRM2, RRM1, POLA2, ENTPD1	210	176	6910	2.05655	0.999895	0.457046	40.9066	Down-regulated
hsa04742:Taste transduction	5	0.693481	0.0461478	TAS2R4, TAS2R19, TAS2R5, GNG13, TAS2R31	210	45	6910	3.65608	0.999972	0.480841	45.2447	Down-regulated
hsa04261:Adrenergic signaling in cardiomyocytes	9	1.24827	0.0745536	ADCY3, ACTC1, SCN1B, ATF6B, MAPK11, ATP1A2, TPM2, SCN5A, AKT2	210	146	6910	2.02838	1	0.636431	62.7567	Down-regulated
hsa05205:Proteoglycans in cancer	11	1.52566	0.0805715	WNT7B, SDC1, GPC3, ITGB5, MAPK11, FZD2, SDC4, MMP2, WNT8B, AKT2, PLAUR	210	200	6910	1.80976	1	0.645142	65.7288	Down-regulated
hsa05200:Pathways in cancer	18	2.49653	0.0857173	ADCY3, E2F1, E2F2, FGF8, GNG13, BIRC5, FZD2, MMP2, CDK2, RAD51, CCNE1, FOS, WNT7B, PDGFRA, TRAF5, CSF2RA, WNT8B, AKT2	210	393	6910	1.50709	1	0.649041	68.0951	Down-regulated

## Sheet: Table S4
Symbols	Fold Change (Zika/Mock)	Change in Zika	Stage
ASNS	4.48977	Up	Pluripotency
MCM5	0.354136	Down	Pluripotency
PSAT1	2.59795	Up	Pluripotency
TRIP13	0.307668	Down	Pluripotency
ASPM	0.467876	Down	Neural Differentiation
AURKB	0.344384	Down	Neural Differentiation
BIRC5	0.390865	Down	Neural Differentiation
BUB1B	0.347482	Down	Neural Differentiation
CASC5	0.463227	Down	Neural Differentiation
CCNB1	0.288075	Down	Neural Differentiation
CCNB2	0.48311	Down	Neural Differentiation
CDC20	0.476996	Down	Neural Differentiation
CDC45	0.407216	Down	Neural Differentiation
CDK1	0.441097	Down	Neural Differentiation
CENPF	0.430791	Down	Neural Differentiation
CEP152	0.294023	Down	Neural Differentiation
GINS3	0.243922	Down	Neural Differentiation
GINS4	0.291099	Down	Neural Differentiation
H2AFX	0.45234	Down	Neural Differentiation
MCM10	0.383321	Down	Neural Differentiation
MCM2	0.373801	Down	Neural Differentiation
MCM3	0.311812	Down	Neural Differentiation
MCM4	0.295069	Down	Neural Differentiation
MCM6	0.270606	Down	Neural Differentiation
NCAPD2	0.481221	Down	Neural Differentiation
NCAPH	0.286812	Down	Neural Differentiation
NES	0.478436	Down	Neural Differentiation
ORC1	0.471858	Down	Neural Differentiation
PHGDH	2.43189	Up	Neural Differentiation
SMC2	0.409878	Down	Neural Differentiation
UBE2C	0.48404	Down	Neural Differentiation
